# Supplementary material for: Identifying membrane-bound transcriptional regulatory proteins from rare but evolutionarily conserved domain combinations
Source: Nucleic Acids Res. 2026 Jun 25;54(12):gkag635. doi: 10.1093/nar/gkag635 (PMC13294678; doi:10.1093/nar/gkag635)
Supplement: gkag635_Supplemental_Files [file gkag635_supplemental_files.zip]

Archive with 2 entries (2 files):
- Supplementary_material.docx
- Supplementary_Table_S3.xlsx
