# Supplementary material for: Identifying membrane-bound transcriptional regulatory proteins from rare but evolutionarily conserved domain combinations
Source: Nucleic Acids Res. 2026 Jun 25;54(12):gkag635. doi: 10.1093/nar/gkag635 (PMC13294678; doi:10.1093/nar/gkag635)
Supplement: gkag635_Supplemental_Files [file gkag635_supplemental_files.zip › Supplementary_Table_S3.xlsx]

## Sheet: Table S3
Pfam ID	Domain Description	fall		EggNOG ID (ENOG50XXXXX)	Orthogroup description	fOG		fOG/fall	UniProt Accessions	UniProt genes
PF00595	PDZ domain	144/33723	0.00427008	49A3Q	negative regulation of sprouting angiogenesis	67/97	0.690722	161.758	A0A024R670,P57105,Q9D6K5	SYNJ2BP,SYNJ2BP,Synj2bp
PF00400	WD domain, G-beta repeat	442/45710	0.00966966	495IR	SREBP signaling pathway	190/193	0.984456	101.809	A8K619,B7Z6H0,Q12770,Q6GQT6	N/A,N/A,SCAP,Scap
PF00400	WD domain, G-beta repeat	442/45710	0.00966966	4999H	prolactin regulatory	149/178	0.837079	86.5676	A8K813,B5MC98,Q05DB2,Q3UAP1,Q9HCU5,Q9WUQ2	N/A,PREB,PREB,Preb,PREB,Preb
PF00130	Phorbol esters/diacylglycerol binding domain (C1 domain)	177/13378	0.0132307	48WZG	diacylglycerol kinase activity	146/152	0.960526	72.5984	A1L4Q0,F2Z490,P52429,Q8C8R9,Q9R1C6	DGKE,Dgke,DGKE,N/A,Dgke
PF03372	Endonuclease/Exonuclease/phosphatase family	125/7807	0.0160113	4952M	sphingomyelin phosphodiesterase activity	119/124	0.959677	59.9376	B2R8U8,O60906,O70572,Q8C6H6	N/A,SMPD2,Smpd2,Smpd2
PF03357	Snf7	23/1700	0.0135294	490B5	transmembrane 9 superfamily member	17/21	0.809524	59.8344	B7Z6C9,E9PSI1	N/A,N/A
PF00241	Cofilin/tropomyosin-type actin-binding protein	25/2151	0.0116225	492NG	cellular response to chloroquine	13/20	0.65	55.926	B4E0A1,H0Y858	N/A,N/A
PF14604	Variant SH3 domain	250/17397	0.0143703	48W0F	biogenesis factor 13	90/118	0.762712	53.0756	Q92968,Q9D0K1	PEX13,Pex13
PF14604	Variant SH3 domain	250/17397	0.0143703	48WKT	glycoprotein 6-alpha-L-fucosyltransferase activity	124/179	0.692737	48.2062	A8K8P8,Q3UYN7,Q546E0,Q9BYC5,Q9WTS2	N/A,Fut8,FUT8,FUT8,Fut8
PF18720	Tenascin EGF domain	26/1308	0.0198777	48Z3W	Teneurin transmembrane protein	14/15	0.933333	46.9538	D3YW49	Tenm3
PF00010	Helix-loop-helix DNA-binding domain	214/17216	0.0124303	495AZ	sterol response element binding	154/264	0.583333	46.9283	A0A0A0MQK3,B3KR77,B3KXZ7,B4DEU6,B4DGV9,B4DLQ8,F6XZS9,P36956,Q9WTN3	Srebf1,N/A,N/A,N/A,N/A,N/A,Srebf1,SREBF1,Srebf1
PF00643	B-box zinc finger	270/12920	0.0208978	493RR	negative regulation of viral release from host cell	115/125	0.92	44.0237	A0A024RDU3,A0A184AP76,O60858,Q9CYB0	RFP2,RFP2,TRIM13,Trim13
PF00048	Small cytokines (intecrine/chemokine), interleukin-8 like	120/5006	0.0239712	49721	positive regulation of calcium-independent cell-cell adhesion	107/116	0.922414	38.48	A0N0N7,H3BSR6,J3QRA1,O35188,P78423,Q53H89,Q59GS2,Q6I9S9,Q8C9Y1	CX3CL1,CX3CL1,CX3CL1,Cx3cl1,CX3CL1,N/A,N/A,CX3CL1,Cx3cl1
PF00643	B-box zinc finger	270/12920	0.0208978	496ND	negative regulation of viral entry into host cell	76/96	0.791667	37.8827	D3Z0I5,Q8IWR1,Q922Y2	Trim59,TRIM59,Trim59
PF00069	Protein kinase domain	2299/88372	0.026015	48XZP	basal dendrite arborization	92/94	0.978723	37.6215	Q6ZQ29,Q86V37,Q9UL54	Taok2,TAOK2,TAOK2
PF00069	Protein kinase domain	2299/88372	0.026015	491YW	Activin A receptor, type	183/190	0.963158	37.0231	A2AI38,P27037,P27038,Q8BRV4	Acvr2a,ACVR2A,Acvr2a,Acvr2a
PF00069	Protein kinase domain	2299/88372	0.026015	48WHM	eukaryotic translation initiation factor 2-alpha kinase 3	247/257	0.961089	36.9436	A0A804HIT4,A0A804HJ50,B3KY45,E9QQ30,Q68DI6,Q7TQC8,Q9NZJ5,Q9Z2B5	EIF2AK3,EIF2AK3,N/A,Eif2ak3,DKFZp781H1925,Eif2ak3,EIF2AK3,Eif2ak3
PF00069	Protein kinase domain	2299/88372	0.026015	491N3	negative regulation of cell proliferation involved in heart valve morphogenesis	243/254	0.956693	36.7746	A8K8R5,O35607,Q13873,Q3UER5	N/A,Bmpr2,BMPR2,Bmpr2
PF00069	Protein kinase domain	2299/88372	0.026015	49215	activin receptor activity, type I	217/230	0.943478	36.2667	P36896,Q3TZF1,Q61271	ACVR1B,Acvr1b,Acvr1b
PF00069	Protein kinase domain	2299/88372	0.026015	48XRK	positive regulation of cardiac ventricle development	33/35	0.942857	36.2428	Q60607	Bmpr1a
PF00069	Protein kinase domain	2299/88372	0.026015	48V09	transmembrane receptor protein serine/threonine kinase activity	223/238	0.936975	36.0167	P27040,Q13705,Q59FL1	Acvr2b,ACVR2B,N/A
PF00249	Myb-like DNA-binding domain	139/5238	0.0265368	48XHP	homolog subfamily C member 1	124/131	0.946565	35.6698	Q61712,Q96KC8	Dnajc1,DNAJC1
PF00069	Protein kinase domain	2299/88372	0.026015	4987C	On ligand binding, forms a receptor complex consisting of two type II and two type I transmembrane serine threonine kinases. Type II receptors phosphorylate and activate type I receptors which autophosphorylate, then bind and activate SMAD transcriptional regulators. Receptor for anti-Muellerian hormone	90/98	0.918367	35.3014	Q16671,Q8K592	AMHR2,Amhr2
PF00069	Protein kinase domain	2299/88372	0.026015	492F0	positive regulation of tolerance induction to self antigen	22/24	0.916667	35.236	B4E2S6	N/A
PF00069	Protein kinase domain	2299/88372	0.026015	48XBZ	epicardium morphogenesis	245/274	0.894161	34.3709	B4DY26,E9Q418,P36897,Q3U485,Q4FJL1,Q5T7S2,Q64729,Q9D5H8	TGFBR1,Tgfbr1,TGFBR1,Tgfbr1,Tgfbr1,TGFBR1,Tgfbr1,Tgfbr1
PF00307	Calponin homology (CH) domain	290/18287	0.0158583	48VNV	maintenance of epithelial cell apical/basal polarity	103/192	0.536458	33.8283	H3BIX9,O75427,Q921G6	Lrch4,LRCH4,Lrch4
PF00069	Protein kinase domain	2299/88372	0.026015	48VXN	endocardial cushion cell fate commitment	24/29	0.827586	31.8119	A0A804HHZ2,A0A804HJQ0,Q8C7A7	ACVR1,ACVR1,Acvr1
PF00069	Protein kinase domain	2299/88372	0.026015	49152	peptidyl-serine trans-autophosphorylation	321/394	0.814721	31.3173	A0A7P0TAB0,A5YM65,O75460,Q32MS5,Q3UTN5,Q76MJ5,Q9EQY0,Q9Z2E3	ERN1,ERN2,ERN1,Ern2,Ern2,ERN2,Ern1,Ern2
PF00046	Homeodomain	942/28975	0.0325108	497XU	sphingosine N-acyltransferase activity	91/91	1	30.759	A0A024RC91,H0YN05,Q1A3B0,Q8IU89	LASS3,CERS3,Cers3,CERS3
PF00046	Homeodomain	942/28975	0.0325108	48YJT	regulation of Schwann cell proliferation involved in axon regeneration	169/169	1	30.759	A8K4M4,D3YTM0,D3Z0Z2,D3Z4M2,H0YKH6,Q5SZE1,Q5SZE2,Q5SZE3,Q5SZE4,Q924Z4,Q96G23	N/A,Cers2,Cers2,Cers2,CERS2,CERS2,CERS2,CERS2,CERS2,Cers2,CERS2
PF00046	Homeodomain	942/28975	0.0325108	48X03	sphingosine N-acyltransferase activity	167/167	1	30.759	H0YKC9,H0YKR4,H0YN04,H0YNR6,H3BL50,Q53HF9,Q9D6J1,Q9HA82	CERS4,CERS4,CERS4,CERS4,Cers4,N/A,Cers4,CERS4
PF00046	Homeodomain	942/28975	0.0325108	48VWA	sphingosine N-acyltransferase activity	396/396	1	30.759	B4DGC1,F8VXY1,H0YI10,H3BJ49,H3BJH5,H3BJQ0,H3BL08,Q49AQ3,Q6ZMG9,Q8C172,Q8N5B7,Q9D6K9	N/A,CERS5,CERS5,Cers5,Cers5,Cers5,Cers6,CERS5,CERS6,Cers6,CERS5,Cers5
PF01344	Kelch motif	286/10393	0.0275185	48XFH	Attractin-like	247/295	0.837288	30.4263	B9EIU3,O75882,Q8CHF0,Q9WU60	Atrn,ATRN,Atrn,Atrn
PF00147	Fibrinogen beta and gamma chains, C-terminal globular domain	148/5125	0.028878	495Z2	chitin binding	127/145	0.875862	30.3297	A2AV25,A7YSM1,A8K8X4,Q8N539,X6RDH7	Fibcd1,FIBCD1,N/A,FIBCD1,FIBCD1
PF00612	IQ calmodulin-binding motif	308/9282	0.0331825	48XU3	voltage-gated sodium channel activity	223/223	1	30.1364	A0A0J9YUW5,A0A0R5RP22,A0A590UK43,F6U329,F7D6J5,F7D6K4,Q9P2Q6,Q9UQD0,Q9WTU3	Scn8a,Scn8a,SCN8A,Scn8a,Scn8a,Scn8a,SCN8A,SCN8A,Scn8a
PF00610	Domain found in Dishevelled, Egl-10, and Pleckstrin (DEP)	190/5284	0.0359576	490YH	G protein-coupled receptor 155	169/169	1	27.8105	A0A087WXK4,A2AWR2,A2AWR3,Q7Z3F1,Q8R0W2	GPR155,Gpr155,Gpr155,GPR155,Gpr155
PF00373	FERM central domain	393/13094	0.0300137	494QJ	FERM domain-containing protein 3	203/244	0.831967	27.7195	A2A2Y4,Q8BHD4	FRMD3,Frmd3
PF13516	Leucine Rich repeat	470/13022	0.0360928	495XH	Negative regulator of reactive oxygen species	21/22	0.954545	26.447	Q86YC3	NRROS
PF13516	Leucine Rich repeat	470/13022	0.0360928	492NG	cellular response to chloroquine	83/91	0.912088	25.2707	B4E0A1,B6CH46,C3W5P5,D1CS61,D1CS62,H0Y858,Q9NR96	N/A,TLR9,TLR9,TLR9,TLR9,N/A,TLR9
PF17820	PDZ domain	66/5823	0.0113344	493FW	HtrA serine peptidase 2	58/210	0.27619	24.3675	A0A0C4DG44,A0A384MDW9,A8K7G2,O43464,Q3TXN0,Q3UJR3,Q80V84,Q9JIY5	HTRA2,HTRA2,N/A,HTRA2,Htra2,Htra2,Htra2,Htra2
PF00179	Ubiquitin-conjugating enzyme	318/7992	0.0397898	4903G	negative regulation of retrograde protein transport, ER to cytosol	131/137	0.956204	24.0314	B4DUF8,F6SPK0,Q3TV38,Q3UDP8,Q9JJZ4,Q9Y385	N/A,Ube2j1,Ube2j1,Ube2j1,Ube2j1,UBE2J1
PF07653	Variant SH3 domain	514/11757	0.0437186	48XF3	Zinc finger, DHHC-type containing 6	171/173	0.988439	22.6091	A0A0D9SEX5,A0A804HJ40,A0A804HJ80,A0A804HKZ7,A0A804HL63,Q9CPV7,Q9H6R6	ZDHHC6,ZDHHC6,ZDHHC6,ZDHHC6,ZDHHC6,Zdhhc6,ZDHHC6
PF00179	Ubiquitin-conjugating enzyme	318/7992	0.0397898	4920	ubiquitin conjugating enzyme activity	142/158	0.898734	22.5871	A0A024R075,A6NGS0,B0QZM1,B1ASK8,Q6P073,Q8N2K1	UBE2J2,UBE2J2,Ube2j2,Ube2j2,Ube2j2,UBE2J2
PF00435	Spectrin repeat	338/7860	0.0430025	49NJR	cytoskeletal anchoring at nuclear membrane	24/25	0.96	22.3243	G3V533,Q4FZC9,Q6ZMZ3	SYNE3,Syne3,SYNE3
PF00055	Laminin N-terminal (Domain VI)	119/3619	0.032882	48W85	maintenance of animal organ identity	89/128	0.695312	21.1457	A0A0K1P7S2,O75445,Q2QI47	N/A,USH2A,Ush2A
PF01363	FYVE zinc finger	316/6523	0.048444	491NA	endoplasmic reticulum tubular network formation	313/317	0.987382	20.3819	A0A0S2Z5V0,A0A0S2Z627,Q3TXX3,Q5T4F4	ZFYVE27,ZFYVE27,Zfyve27,ZFYVE27
PF13516	Leucine Rich repeat	470/13022	0.0360928	490F5	toll-like receptor 3	73/100	0.73	20.2257	O15455,Q6PCD4	TLR3,TLR3
PF07653	Variant SH3 domain	514/11757	0.0437186	4972H	cargo loading into vesicle	140/159	0.880503	20.1402	A0A1W2P711,G3V599,Q91ZV0,Q96PC5	Mia2,MIA2,Mia2,MIA2
PF00012	Hsp70 protein	149/3422	0.0435418	49001	ATP binding	126/144	0.875	20.0956	A0A140VK72,D3Z0Y0,P48723,Q53FK2,Q8BM72	N/A,Hspa13,HSPA13,N/A,Hspa13
PF13091	PLD-like domain	37/740	0.05	48YE3	N-acylphosphatidylethanolamine-specific phospholipase D activity	45575	1	20	M0R1F7	PLD3
PF03953	Tubulin C-terminal domain	32/3686	0.0086815	494HG	structural constituent of cytoskeleton	24/139	0.172662	19.8885	A0A0B4J269	N/A
PF00097	Zinc finger, C3HC4 type (RING finger)	247/5088	0.0485456	496TH	ubiquitin-like protein ligase activity	120/125	0.96	19.7752	A0A1B0GR51,Q8CBG9,Q96K19	Rnf170,Rnf170,RNF170
PF13649	Methyltransferase domain	52/1069	0.0486436	495J7	peptide hormone processing	50/53	0.943396	19.394	P0DPD8,P0DPD9	EEF1AKMT4-ECE2,Eef1akmt4-Ece2
PF07653	Variant SH3 domain	514/11757	0.0437186	490NG	Melanoma inhibitory activity	183/216	0.847222	19.379	A0A0R4J2D3,Q5JRA6,Q8BI84	Mia3,MIA3,Mia3
PF00781	Diacylglycerol kinase catalytic domain	201/4074	0.0493373	48WZG	diacylglycerol kinase activity	192/202	0.950495	19.2653	A1L4Q0,F2Z490,P52429,Q8C8R9,Q9R1C6	DGKE,Dgke,DGKE,N/A,Dgke
PF13091	PLD-like domain	37/740	0.05	4929J	N-acylphosphatidylethanolamine-specific phospholipase D activity	23/24	0.958333	19.1667	G3V3J8	PLD4
PF13405	EF-hand domain	79/1537	0.0513988	494K7	FAD-binding domain	65/66	0.984848	19.1609	Q96PH1	NOX5
PF09379	FERM N-terminal domain	360/8259	0.0435888	494QJ	FERM domain-containing protein 3	185/228	0.811404	18.6149	A2A2Y4,Q8BHD4	FRMD3,Frmd3
PF00254	FKBP-type peptidyl-prolyl cis-trans isomerase	132/3168	0.0416667	496YI	FK506 binding	111/144	0.770833	18.5	E9PAR0,Q9D1M7,Q9NYL4	FKBP11,Fkbp11,FKBP11
PF00246	Zinc carboxypeptidase	206/4041	0.0509775	48Z01	serine-type carboxypeptidase activity	188/203	0.926108	18.167	B7Z843,O75976,O89001	N/A,CPD,Cpd
PF00219	Insulin-like growth factor binding protein	145/2708	0.0535451	491UU	Cysteine rich transmembrane BMP regulator 1	137/147	0.931973	17.4054	Q9JLL0,Q9NZV1	Crim1,CRIM1
PF13445	RING-type zinc-finger	438/7371	0.0594221	493QZ	E3 ubiquitin-protein ligase RNF185	23/23	1	16.8288	A0A024R1H4	RNF185
PF00627	UBA/TS-N domain	304/5206	0.0583942	48YM1	Rhomboid domain containing 3	99/101	0.980198	16.7859	A0A024R1J2,B7ZNJ8,Q8BP97,Q9Y3P4	RHBDD3,Rhbdd3,Rhbdd3,RHBDD3
PF09380	FERM C-terminal PH-like domain	433/8656	0.0500231	494QJ	FERM domain-containing protein 3	213/254	0.838583	16.7639	A2A2Y4,Q8BHD4	FRMD3,Frmd3
PF00155	Aminotransferase class I and II	188/3435	0.0547307	491NK	sphinganine biosynthetic process	166/184	0.902174	16.4839	A0A024R277,A0A8I5KUM4,A0A8I5QKQ8,B4DR90,O15269,O35704,Q3TTW4,Q3V3Z5,Q59EQ4,Q6NUL7,Q8C295	SPTLC1,SPTLC1,SPTLC1,N/A,SPTLC1,Sptlc1,Sptlc1,Sptlc1,N/A,SPTLC1,Sptlc1
PF00627	UBA/TS-N domain	304/5206	0.0583942	4967G	negative regulation of retrograde protein transport, ER to cytosol	196/204	0.960784	16.4534	A0A024RE02,A8K2S7,B7Z6T7,Q8NBM4,Q8R1K1	PHGDHL1,N/A,N/A,UBAC2,Ubac2
PF13445	RING-type zinc-finger	438/7371	0.0594221	491RB	negative regulation of protein sumoylation	69/71	0.971831	16.3547	A6NCQ9,Q8CEF8	RNF222,Rnf222
PF00373	FERM central domain	393/13094	0.0300137	490VQ	FERM domain containing 5	160/328	0.487805	16.2527	A2AR56,Q7Z6J6	Frmd5,FRMD5
PF13445	RING-type zinc-finger	438/7371	0.0594221	493RR	negative regulation of viral release from host cell	96/107	0.897196	15.0987	A0A024RDU3,A0A184AP76,O60858,Q9CYB0	RFP2,RFP2,TRIM13,Trim13
PF00091	Tubulin/FtsZ family, GTPase domain	38/4569	0.00831692	494HG	structural constituent of cytoskeleton	25/201	0.124378	14.9548	A0A0B4J269	N/A
PF00789	UBX domain	109/2173	0.0501611	4920F	ubiquitin-dependent ERAD pathway	98/131	0.748092	14.9138	A0A087WT23,A0A087WUA4,A0A087WV67,O00124	UBXN8,UBXN8,UBXN8,UBXN8
PF00233	3'5'-cyclic nucleotide phosphodiesterase	352/6717	0.0524043	492XF	cGMP-inhibited cyclic-nucleotide phosphodiesterase activity	156/201	0.776119	14.8102	A7E2E5,E9QLQ3,Q13370,Q61409	PDE3B,Pde3b,PDE3B,Pde3b
PF00609	Diacylglycerol kinase accessory domain	194/3029	0.0640475	48WZG	diacylglycerol kinase activity	187/199	0.939698	14.6719	A1L4Q0,F2Z490,P52429,Q8C8R9,Q9R1C6	DGKE,Dgke,DGKE,N/A,Dgke
PF00023	Ankyrin repeat	690/10029	0.0688005	493XZ	calcium ion import into cytosol	83/83	1	14.5348	A0A0A6YY98,A0A0G2JMR5,A0A1X7SBT1,H7C2J6,Q9H1D0,Q9NQA5,V5NAT2	TRPV5,TRPV6,TRPV6,TRPV5,TRPV6,TRPV5,TRPV6
PF00023	Ankyrin repeat	690/10029	0.0688005	491BV	Transient receptor potential cation channel, subfamily A, member	97/97	1	14.5348	H0YAW0,O75762,Q8BLA8,V5TCP9	TRPA1,TRPA1,Trpa1,Trpa1
PF00023	Ankyrin repeat	690/10029	0.0688005	495DR	transient receptor potential cation channel, subfamily V, member 4	145/146	0.993151	14.4352	D3Z1H7,F5H6Q4,Q9EPK8,Q9HBA0	Trpv4,TRPV4,Trpv4,TRPV4
PF00023	Ankyrin repeat	690/10029	0.0688005	497TI	Neurogenic locus notch homolog protein 4	66/67	0.985075	14.3178	A0A140T8Y6,A0A140T9R5,A0A1U9X933,A0A1U9X938,A0A1U9X943,A0A1U9X944,A0A1U9X946,A0A1U9X948,A0A1U9X951,A0A1U9X953,A0A1U9X954,A0A1U9X958,A0A1U9X964,A0A1U9X966,A0A1U9X967,A0A1U9X968,A0A1U9X976,A0A1U9X978,A0A1U9X980,A0A1U9X983,A0A1U9X986,A0A1U9X989,P31695,Q99466	NOTCH4,NOTCH4,N/A,N/A,N/A,N/A,N/A,N/A,N/A,N/A,N/A,N/A,N/A,N/A,N/A,N/A,N/A,N/A,N/A,N/A,NOTCH4,NOTCH4,Notch4,NOTCH4
PF00095	WAP-type (Whey Acidic Protein) 'four-disulfide core'	132/2160	0.0611111	491WE	uromodulin-like 1	115/132	0.871212	14.2562	Q5DID0,Q5DID3	UMODL1,Umodl1
PF00023	Ankyrin repeat	690/10029	0.0688005	48YP4	Transient receptor potential cation channel subfamily V member 3	51/52	0.980769	14.2553	A0A087X170,B2KYM6,B7ZKP6,B7ZKP9,J3KPJ6,Q2M3L1,Q8NET8	TRPV3,TRPV3,TRPV3,TRPV3,TRPV3,TRPV3,TRPV3
PF01852	START domain	237/3292	0.0719927	48W95	vesicle tethering	237/239	0.991632	13.7741	J3QLM1,Q14849,Q544C3,Q61542	STARD3,STARD3,Stard3,Stard3
PF00093	von Willebrand factor type C domain	363/5270	0.0688805	491UU	Cysteine rich transmembrane BMP regulator 1	189/205	0.921951	13.3848	A0A3Q4EHS8,A0A3Q4EIC0,Q8BS96,Q9JLL0,Q9NZV1	Crim1,Crim1,Crim1,Crim1,CRIM1
PF09379	FERM N-terminal domain	360/8259	0.0435888	490VQ	FERM domain containing 5	150/261	0.574713	13.1849	A2AR56,Q7Z6J6	Frmd5,FRMD5
PF13445	RING-type zinc-finger	438/7371	0.0594221	496ND	negative regulation of viral entry into host cell	78/100	0.78	13.1264	D3Z0I5,Q8IWR1,Q922Y2	Trim59,TRIM59,Trim59
PF03736	EPTP domain	77/1061	0.072573	498HY	receptor 98	76/82	0.926829	12.771	B8JJE0,Q8VHN7,Q8WXG9	Adgrv1,Adgrv1,ADGRV1
PF00010	Helix-loop-helix DNA-binding domain	214/17216	0.0124303	494W8	sterol regulatory element binding transcription factor 2	35/221	0.158371	12.7407	A0A087X1T2,G3V0I8	SREBF2,SREBF2
PF13637	Ankyrin repeats (many copies)	798/10115	0.0788927	493XZ	calcium ion import into cytosol	113/113	1	12.6754	A0A0J9YMK6,A0A0J9YXI7,A2JY27,Q6XYC3,Q91WD2	Trpv6,TRPV5,Ecac2,N/A,Trpv6
PF13637	Ankyrin repeats (many copies)	798/10115	0.0788927	495WI	Kinase D-interacting substrate	410/412	0.995146	12.6139	A0A1W2PPB7,A0A1Y7VME9,A0A1Y7VMH7,A0A8I5KPM9,A0A8I5KQK7,A0A8I5KT58,A0A8I5KTG3,A0A8I5KTL1,A0A8I5KX08,A0A8I5KZ42,A0A8I5QJC0,A0A8I5QL22,B2RXL7,B4DK94,E9PH70,E9Q9B7,H7C584,Q9ULH0	KIDINS220,Kidins220,Kidins220,KIDINS220,KIDINS220,KIDINS220,KIDINS220,KIDINS220,KIDINS220,KIDINS220,KIDINS220,KIDINS220,Kidins220,N/A,KIDINS220,Kidins220,KIDINS220,KIDINS220
PF13637	Ankyrin repeats (many copies)	798/10115	0.0788927	48XKG	magnesium ion transmembrane transporter activity	122/124	0.983871	12.471	A8K5N3,Q8IUH4,Q9CWU2	N/A,ZDHHC13,Zdhhc13
PF13833	EF-hand domain pair	522/6548	0.079719	492BJ	ADP transmembrane transporter activity	116/117	0.991453	12.4368	A2ASZ8,Q6KCM7,Z4YLR9	Slc25a25,SLC25A25,Slc25a25
PF13181	Tetratricopeptide repeat	944/11623	0.0812183	48WWG	Domain of unknown function (DUF1736)	181/181	1	12.3125	A8K2T0,Q5T4D3,Q8BG19	N/A,TMTC4,Tmtc4
PF13181	Tetratricopeptide repeat	944/11623	0.0812183	4967I	positive regulation of proteasomal protein catabolic process	197/198	0.994949	12.2503	A0A0R4J173,A8K321,B4DZ55,G5E8C4,Q6ZXV5,Q8BRH0	Tmtc3,N/A,N/A,Tmtc3,TMTC3,Tmtc3
PF13181	Tetratricopeptide repeat	944/11623	0.0812183	4912M	Transmembrane and	205/207	0.990338	12.1935	B3KVW1,D6RG80,F8VTQ9,F8VXU8,Q8IUR5	N/A,Tmtc1,TMTC1,TMTC1,TMTC1
PF13637	Ankyrin repeats (many copies)	798/10115	0.0788927	497TI	Neurogenic locus notch homolog protein 4	22/23	0.956522	12.1243	B2RQR1	Notch4
PF13181	Tetratricopeptide repeat	944/11623	0.0812183	48YBZ	Transmembrane and	171/174	0.982759	12.1002	A0A0B4J253,B7Z639,F8VSH2,Q56A06,Q8N394	TMTC2,N/A,TMTC2,Tmtc2,TMTC2
PF00233	3'5'-cyclic nucleotide phosphodiesterase	352/6717	0.0524043	493SN	cGMP-inhibited cyclic-nucleotide phosphodiesterase activity	123/194	0.634021	12.0986	B2RR84,Q14432,Q9Z0X4	Pde3a,PDE3A,Pde3a
PF00149	Calcineurin-like phosphoesterase	484/5748	0.0842032	49320	hydrolase activity	150/151	0.993377	11.7974	D6RH67,H3BVF7,Q0P6H9,Q8BXJ9	Tmem62,TMEM62,TMEM62,Tmem62
PF00149	Calcineurin-like phosphoesterase	484/5748	0.0842032	498BA	Transmembrane protein with metallophosphoesterase domain	49/50	0.98	11.6385	D3Z286,Q6ZT21	Tmppe,TMPPE
PF00093	von Willebrand factor type C domain	363/5270	0.0688805	492KY	extracellular matrix	158/198	0.79798	11.585	Q80T14,Q86XX4	Fras1,FRAS1
PF00149	Calcineurin-like phosphoesterase	484/5748	0.0842032	48WEF	GPI anchor binding	241/251	0.960159	11.4029	A0A0A0MR93,K7EQ70,K7EQV4,K7ES91,Q53F39,Q80XL7	MPPE1,MPPE1,MPPE1,MPPE1,MPPE1,Mppe1
PF13202	EF hand	375/4276	0.0876988	498HD	Mitochondrial carrier protein	27/27	1	11.4027	B1AUS6,Q9D5G5	Slc25a54,Slc25a54
PF13202	EF hand	375/4276	0.0876988	494K7	FAD-binding domain	41/41	1	11.4027	Q96PH1	NOX5
PF13202	EF hand	375/4276	0.0876988	49126	Dual oxidase	53/53	1	11.4027	A0A494BAW1,A2AQ99,B7ZWM4,Q59GU9	Duox2,Duox2,Duox2,N/A
PF00515	Tetratricopeptide repeat	315/3585	0.0878661	4967I	positive regulation of proteasomal protein catabolic process	171/172	0.994186	11.3148	A0A0R4J173,A8K321,B4DZ55,G5E8C4,Q8BRH0	Tmtc3,N/A,N/A,Tmtc3,Tmtc3
PF13202	EF hand	375/4276	0.0876988	49451	Belongs to the mitochondrial carrier (TC 2.A.29) family	163/167	0.976048	11.1295	Q9BV35	SLC25A23
PF09380	FERM C-terminal PH-like domain	433/8656	0.0500231	490VQ	FERM domain containing 5	189/342	0.552632	11.0475	A0A087WVP2,A2AR56,Q7Z6J6	FRMD5,Frmd5,FRMD5
PF00240	Ubiquitin family	628/6816	0.0921362	4958G	transmembrane and ubiquitin-like	110/110	1	10.8535	A0A090N8Q3,C9JCW7,D3Z108,E9QN77,Q9BVT8,Q9JMG3	C7orf21,TMUB1,Tmub1,Tmub1,TMUB1,Tmub1
PF00240	Ubiquitin family	628/6816	0.0921362	4923V	Ubiquitin homologues	165/165	1	10.8535	B4DFQ1,E7ESS3,G8JL73,K7EKW3,Q3V209,Q71RG4	N/A,TMUB2,Tmub2,TMUB2,Tmub2,TMUB2
PF00240	Ubiquitin family	628/6816	0.0921362	48Z1E	response to unfolded protein	150/150	1	10.8535	A0A024RA77,Q9BSE4,Q9JJC9	FLJ22313,HERPUD2,Herpud2
PF00515	Tetratricopeptide repeat	315/3585	0.0878661	48YBZ	Transmembrane and	123/129	0.953488	10.8516	A0A0B4J253,B7Z639,Q56A06,Q8N394	TMTC2,N/A,Tmtc2,TMTC2
PF00179	Ubiquitin-conjugating enzyme	318/7992	0.0397898	48ZS9	transmembrane protein 189	18/42	0.428571	10.7709	E9PY39,I3L0A0	Gm20431,PEDS1-UBE2V1
PF00787	PX domain	889/10484	0.0847959	492WT	dense core granule maturation	188/208	0.903846	10.6591	A8K8U2,Q6P4T1,Q92543	N/A,Snx19,SNX19
PF13857	Ankyrin repeats (many copies)	437/4649	0.0939987	48XKG	magnesium ion transmembrane transporter activity	27/27	1	10.6384	D3YY07,Q9CWU2	Zdhhc13,Zdhhc13
PF00282	Pyridoxal-dependent decarboxylase conserved domain	142/2386	0.0595138	49300	sphingosine-1-phosphate lyase 1	141/223	0.632287	10.6242	D6REF7,O95470,Q3UDJ2,Q4FK38,Q69ZN1,Q8R0X7	Sgpl1,SGPL1,Sgpl1,Sgpl1,Sgpl1,Sgpl1
PF12796	Ankyrin repeats (3 copies)	3972/41680	0.0952975	48ZVS	transient receptor potential cation channel, subfamily C, member 1	45/45	1	10.4935	A7VJS2	TRPC1
PF12796	Ankyrin repeats (3 copies)	3972/41680	0.0952975	493XC	Transient receptor potential cation channel subfamily V member 1	228/229	0.995633	10.4476	A0A3B3ISI9,D3DTJ2,E7EQ78,E7ESJ2,I3L1R6,Q09HS5,Q3LU46,Q3V318,Q52PU4,Q704Y3,Q8NER1,Z4YJD4	TRPV1,hCG_2033443,TRPV1,TRPV1,TRPV1,TRPV1,TRPV1,Trpv1,TRPV1,Trpv1,TRPV1,Trpv1
PF12796	Ankyrin repeats (3 copies)	3972/41680	0.0952975	495WI	Kinase D-interacting substrate	503/506	0.994071	10.4312	A0A1W2PPB7,A0A1Y7VME9,A0A1Y7VMH7,A0A1Y7VNF8,A0A8I5KPM9,A0A8I5KQK7,A0A8I5KT58,A0A8I5KTG3,A0A8I5KTL1,A0A8I5KX08,A0A8I5KZ42,A0A8I5QJC0,A0A8I5QL22,B2RXL7,B4DGY1,B4DK94,E9PH70,E9Q9B7,H0Y8E4,H7C584,Q3V2X2,Q80SX9,Q80TG7,Q9ULH0	KIDINS220,Kidins220,Kidins220,Kidins220,KIDINS220,KIDINS220,KIDINS220,KIDINS220,KIDINS220,KIDINS220,KIDINS220,KIDINS220,KIDINS220,Kidins220,N/A,N/A,KIDINS220,Kidins220,KIDINS220,KIDINS220,Kidins220,Kidins220,mKIAA1250,KIDINS220
PF12796	Ankyrin repeats (3 copies)	3972/41680	0.0952975	48YP4	Transient receptor potential cation channel subfamily V member 3	136/137	0.992701	10.4169	A0A087X170,B2KYM6,B7ZKP6,B7ZKP9,E2RUG8,Q2M3L1,Q32MT9,Q8K424,Q8NET8	TRPV3,TRPV3,TRPV3,TRPV3,Trpv3,TRPV3,Trpv3,Trpv3,TRPV3
PF12796	Ankyrin repeats (3 copies)	3972/41680	0.0952975	491BV	Transient receptor potential cation channel, subfamily A, member	211/213	0.99061	10.3949	H0YAW0,O75762,Q8BLA8,V5TCP9	TRPA1,TRPA1,Trpa1,Trpa1
PF12796	Ankyrin repeats (3 copies)	3972/41680	0.0952975	493XZ	calcium ion import into cytosol	301/305	0.986885	10.3558	A0A0A6YW69,A0A0A6YY98,A0A0G2JMR5,A0A0J9YMK6,A0A0J9YXI7,A0A1X7SBT1,A2JY27,H7C2J6,P69744,Q91WD2,Q9H1D0,Q9JJJ0,Q9NQA5,V5NAT2	Trpv5,TRPV5,TRPV6,Trpv6,TRPV5,TRPV6,Ecac2,TRPV5,Trpv5,Trpv6,TRPV6,Trpv6,TRPV5,TRPV6
PF12796	Ankyrin repeats (3 copies)	3972/41680	0.0952975	491X6	response to heat	134/136	0.985294	10.3391	Q9WTR1,Q9Y5S1	Trpv2,TRPV2
PF12796	Ankyrin repeats (3 copies)	3972/41680	0.0952975	48XKG	magnesium ion transmembrane transporter activity	173/176	0.982955	10.3146	A8K5N3,Q8IUH4,Q9CWU2	N/A,ZDHHC13,Zdhhc13
PF07525	SOCS box	67/4837	0.0138516	48WA3	Ankyrin repeat and SOCS box	55/386	0.142487	10.2867	Q8WXH4,Q9CQ31	ASB11,Asb11
PF13857	Ankyrin repeats (many copies)	437/4649	0.0939987	49EBI	glomerular capillary formation	146/152	0.960526	10.2185	Q61982,Q9UM47	Notch3,NOTCH3
PF13857	Ankyrin repeats (many copies)	437/4649	0.0939987	48V3W	neurogenic locus notch homolog protein	171/179	0.955307	10.163	O35516,Q04721	Notch2,NOTCH2
PF13499	EF-hand domain pair	1643/16675	0.0985307	491S2	protein processing	79/79	1	10.1491	A4FU16,P58872	RHBDL3,RHBDL3
PF12796	Ankyrin repeats (3 copies)	3972/41680	0.0952975	48WDE	neurogenic locus notch homolog protein	257/266	0.966165	10.1384	A0A7P0T8U6,A0A7P0T8W1,A0A7P0TA56,A0A7P0TB20,P46531,Q01705	NOTCH1,NOTCH1,NOTCH1,NOTCH1,NOTCH1,Notch1
PF13499	EF-hand domain pair	1643/16675	0.0985307	492BJ	ADP transmembrane transporter activity	317/318	0.996855	10.1172	A0A804HLB0,A2ASZ8,Q6KCM7,Z4YLR9	SLC25A25,Slc25a25,SLC25A25,Slc25a25
PF12796	Ankyrin repeats (3 copies)	3972/41680	0.0952975	496KE	store-operated calcium channel activity	442/462	0.95671	10.0392	A7VJS0,D6RI84,E6Y6Q0,E9PVJ9,G3UWI6,G3UWT1,G3UZW6,J3QTB0,Q0VFY2,Q13507,Q2VPD3,Q32MT5,Q3UXW9,Q70T25,Q8BNT8,Q8CCQ1,Q8IWP8,Q9HCX4,Q9QZC1,Q9WVC5	TRPC3,Trpc7,Trpc3,Trpc7,Trpc7,Trpc7,Trpc7,TRPC3,Trpc7,TRPC3,Trpc3,Trpc3,Trpc7,TRPC7,Trpc3,Trpc3,N/A,TRPC7,Trpc3,Trpc7
PF12796	Ankyrin repeats (3 copies)	3972/41680	0.0952975	49EBI	glomerular capillary formation	169/177	0.954802	10.0192	Q61982,Q9UM47	Notch3,NOTCH3
PF12796	Ankyrin repeats (3 copies)	3972/41680	0.0952975	494DC	Transient receptor potential cation channel subfamily C member	249/261	0.954023	10.011	E9PJN4,Q3UZG1,Q61143,Q9Y210	TRPC6,Trpc6,Trpc6,TRPC6
PF08736	FERM adjacent (FA)	419/4895	0.0855975	494QJ	FERM domain-containing protein 3	215/252	0.853175	9.96728	A2A2Y4,Q8BHD4	FRMD3,Frmd3
PF00615	Regulator of G protein signaling domain	708/8108	0.0873212	48ZVX	Sorting nexin 14	415/477	0.870021	9.96346	A0A6Q6RCM4,A0A804HI51,A0A804HIC6,A0A804HID8,A0A804HIK6,A0A804HIR3,A0A804HIX9,A0A804HIZ9,A0A804HJ61,A0A804HJC6,A0A804HJI4,A0A804HJK3,A0A804HJL8,A0A804HJS3,A0A804HJW4,A0A804HJZ4,A0A804HK22,A0A804HK55,A0A804HKC6,A0A804HKH6,A0A804HKJ3,A0A804HKN0,A0A804HKZ1,A0A804HL44,D6RBA7,D6RDH9,D6RJG9,G3UX13,G3UX33,G3UXB6,H0Y926,Q8BHY8,Q8BHZ1,Q9Y5W7	Snx14,SNX14,SNX14,SNX14,SNX14,SNX14,SNX14,SNX14,SNX14,SNX14,SNX14,SNX14,SNX14,SNX14,SNX14,SNX14,SNX14,SNX14,SNX14,SNX14,SNX14,SNX14,SNX14,SNX14,SNX14,SNX14,SNX14,Snx14,Snx14,Snx14,SNX14,Snx14,Snx14,SNX14
PF13499	EF-hand domain pair	1643/16675	0.0985307	498HD	Mitochondrial carrier protein	45/46	0.978261	9.92848	B1AUS6,Q9D5G5	Slc25a54,Slc25a54
PF12796	Ankyrin repeats (3 copies)	3972/41680	0.0952975	497TI	Neurogenic locus notch homolog protein 4	147/156	0.942308	9.88806	A0A140T8Y6,A0A140T9R5,A0A1U9X933,A0A1U9X938,A0A1U9X943,A0A1U9X944,A0A1U9X946,A0A1U9X948,A0A1U9X951,A0A1U9X953,A0A1U9X954,A0A1U9X958,A0A1U9X964,A0A1U9X966,A0A1U9X967,A0A1U9X968,A0A1U9X976,A0A1U9X978,A0A1U9X980,A0A1U9X983,A0A1U9X986,A0A1U9X989,B2RQR1,P31695,Q99466	NOTCH4,NOTCH4,N/A,N/A,N/A,N/A,N/A,N/A,N/A,N/A,N/A,N/A,N/A,N/A,N/A,N/A,N/A,N/A,N/A,N/A,NOTCH4,NOTCH4,Notch4,Notch4,NOTCH4
PF00350	Dynamin family	436/4646	0.0938442	48Y1Y	parkin-mediated stimulation of mitophagy in response to mitochondrial depolarization	178/192	0.927083	9.87897	A0A6Q8PFJ4,A0A6Q8PGA3,A0A6Q8PGS9,A0A6Q8PGV8,O95140,Q3TEX7,Q3UGM1,Q80U63	MFN2,MFN2,MFN2,MFN2,MFN2,Mfn2,Mfn2,Mfn2
PF00787	PX domain	889/10484	0.0847959	48ZVX	Sorting nexin 14	379/453	0.836645	9.86657	A0A6Q6RCM4,A0A804HI51,A0A804HIC6,A0A804HID8,A0A804HIK6,A0A804HIR3,A0A804HIZ9,A0A804HJ61,A0A804HJC6,A0A804HJI4,A0A804HJK3,A0A804HJS3,A0A804HJW4,A0A804HJZ4,A0A804HK22,A0A804HK55,A0A804HKC6,A0A804HKH6,A0A804HKJ3,A0A804HKN0,A0A804HKZ1,A0A804HL44,D6RJG9,G3UX33,G3UXB6,H0Y926,Q8BHY8,Q9Y5W7	Snx14,SNX14,SNX14,SNX14,SNX14,SNX14,SNX14,SNX14,SNX14,SNX14,SNX14,SNX14,SNX14,SNX14,SNX14,SNX14,SNX14,SNX14,SNX14,SNX14,SNX14,SNX14,SNX14,Snx14,Snx14,SNX14,Snx14,SNX14
PF12796	Ankyrin repeats (3 copies)	3972/41680	0.0952975	48X0N	Transient receptor potential	138/147	0.938776	9.851	Q2KHN9,Q59G51,Q9QX29,Q9UL62	Trpc5,N/A,Trpc5,TRPC5
PF13499	EF-hand domain pair	1643/16675	0.0985307	49451	Belongs to the mitochondrial carrier (TC 2.A.29) family	459/475	0.966316	9.80725	A0A3B3IU96,B4E290,B7ZB41,Q6GQS1,Q6NUK1,Q8BMD8,Q9BV35	SLC25A24,N/A,N/A,Slc25a23,SLC25A24,Slc25a24,SLC25A23
PF13499	EF-hand domain pair	1643/16675	0.0985307	48XU0	calcium ion binding	119/124	0.959677	9.73988	Q5NCJ7,Q86V35,Q91ZM8	Cabp7,CABP7,Cabp7
PF00054	Laminin G domain	266/2694	0.0987379	495RM	neuron remodeling	92/96	0.958333	9.70583	Q6UVK1,Q8VHY0	CSPG4,Cspg4
PF12796	Ankyrin repeats (3 copies)	3972/41680	0.0952975	48V3W	neurogenic locus notch homolog protein	193/209	0.923445	9.69013	O35516,Q04721,Q3U1W7	Notch2,NOTCH2,Notch2
PF00787	PX domain	889/10484	0.0847959	494JR	Sorting nexin 13	226/276	0.818841	9.65661	A0A024R9Z9,A0A087WUZ7,B4DGG2,E9Q7T4,E9QNG6,Q3U457,Q6NX82,Q6PHS6,Q86XC4,Q9Y5W8	SNX13,SNX13,N/A,Snx13,Snx13,Snx13,Snx13,Snx13,SNX13,SNX13
PF00350	Dynamin family	436/4646	0.0938442	49793	mitochondrial membrane fusion	179/201	0.890547	9.48964	H7C5H5,Q4AEJ3,Q4AEJ4,Q571M0,Q6AI38,Q811U4,Q8IWA4	MFN1,hfzo1,hfzo2,Mfn1,DKFZp762F247,Mfn1,MFN1
PF10409	C2 domain of PTEN tumour-suppressor protein	234/2365	0.0989429	48W5E	protein tyrosine/serine/threonine phosphatase activity	215/229	0.938865	9.48895	A0A1X9IX21,A0A286KIS6,G5E8H5,P56180,Q3KNE1,Q6XPS3,Q91X02,Q91X03	TPTE2,TPTE2,Tpte,TPTE,Tpte,TPTE2,Tpte,Tpte
PF07719	Tetratricopeptide repeat	194/1828	0.106127	4967I	positive regulation of proteasomal protein catabolic process	39/39	1	9.42268	A0A0R4J173	Tmtc3
PF00615	Regulator of G protein signaling domain	708/8108	0.0873212	494JR	Sorting nexin 13	231/282	0.819149	9.38088	A0A024R9Z9,A0A087WUZ7,B4DGG2,E9Q7T4,E9QNG6,Q3TCG6,Q3U457,Q6NX82,Q6PHS6,Q86XC4,Q9Y5W8	SNX13,SNX13,N/A,Snx13,Snx13,Snx13,Snx13,Snx13,Snx13,SNX13,SNX13
PF07719	Tetratricopeptide repeat	194/1828	0.106127	4912M	Transmembrane and	126/128	0.984375	9.27545	F8VTQ9,Q8IUR5	TMTC1,TMTC1
PF00240	Ubiquitin family	628/6816	0.0921362	490FB	positive regulation of ER-associated ubiquitin-dependent protein catabolic process	163/191	0.853403	9.26241	A0A2Z2EHH6,A4UAE9,A8K6A0,A8K7S3,Q15011,Q3TMN9,Q53FP9,Q6A0E4,Q8C4N0,Q91WR9,Q9JJK5	HERPUD1,HERPUD1,N/A,N/A,HERPUD1,Herpud1,N/A,Herpud1,Herpud1,Herpud1,Herpud1
PF00171	Aldehyde dehydrogenase family	223/4796	0.0464971	497P7	long-chain-aldehyde dehydrogenase activity	168/391	0.429668	9.24074	A0A5F9ZHN9,A0A5K1VW72,B1ATI0,B1AV77,P47740,P51648,Q3U7B5,Q59H65,Q8BQ93,Q8C3C9,Q99PH3	ALDH3A2,ALDH3A2,Aldh3a2,Aldh3a2,Aldh3a2,ALDH3A2,Aldh3a2,N/A,N/A,Aldh3a2,Aldh3a2
PF13499	EF-hand domain pair	1643/16675	0.0985307	493JQ	calcium ion binding	133/152	0.875	8.88048	A4D1Z1,Q542R1,Q8CBJ9,Q9BXU9,Q9JJG7	CALN1,Caln1,Caln1,CALN1,Caln1
PF12796	Ankyrin repeats (3 copies)	3972/41680	0.0952975	48W8A	zinc finger, DHHC-type containing 17	174/206	0.84466	8.8634	A8KA01,F8VX48,Q0VFY6,Q80TN5,Q8IUH5	N/A,ZDHHC17,Zdhhc17,Zdhhc17,ZDHHC17
PF00255	Glutathione peroxidase	100/1185	0.0843882	48ZP5	glutathione peroxidase activity	93/126	0.738095	8.74643	Q8TED1,Q9D7B7	GPX8,Gpx8
PF01391	Collagen triple helix repeat (20 copies)	1617/14641	0.110443	4900W	Macrophage scavenger receptor	178/186	0.956989	8.66498	B4DDJ5,P21757,P30204,Q3U2C3,Q3U3E5,Q8CED7	MSR1,MSR1,Msr1,Msr1,Msr1,Msr1
PF02351	GDNF/GAS1 domain	93/1099	0.0846224	498P4	glial cell-derived neurotrophic factor receptor activity	76/104	0.730769	8.63565	Q6SJE0,Q6UXV0	Gfral,GFRAL
PF01391	Collagen triple helix repeat (20 copies)	1617/14641	0.110443	4956W	hemidesmosome assembly	172/183	0.939891	8.51017	A0A3B3ITM2,B4DT99,B4DTI2,D3DRA2,Q07563,Q9UMD9	COL17A1,N/A,N/A,COL17A1,Col17a1,COL17A1
PF00583	Acetyltransferase (GNAT) family	396/3443	0.115016	49MJF	N-acetyltransferase	44/45	0.977778	8.50123	A0A0R4J157,E0CYR6,Q9JIY8,Q9UHE5	Nat8f3,Nat8f7,Nat8f3,NAT8
PF00583	Acetyltransferase (GNAT) family	396/3443	0.115016	4921S	N-acetyltransferase	125/128	0.976562	8.49067	E0CYC6,E9PUL7,G5E8L3,Q8CHQ9,Q8CID2,Q9JIY7,Q9JIZ0,Q9QXS8	Nat8b-ps,Nat8f1,Nat8f4,Nat8f2,Nat8f4,Nat8,Cml1,Cml5
PF12796	Ankyrin repeats (3 copies)	3972/41680	0.0952975	48WGT	ankyrin repeat	129/160	0.80625	8.46035	A0A024R9E1,B3KT99,E5RI04,Q86W74,Q8BTZ5	ANKRD46,N/A,ANKRD46,ANKRD46,Ankrd46
PF13765	SPRY-associated domain	1239/11183	0.110793	4950E	Domain in SPla and the RYanodine Receptor.	119/127	0.937008	8.45727	A0A1C9HIH9,A0A1C9HIK4,A0A1C9HIM0,A0A8E3MLL8,A2A7P7,Q96PL5,Q9JLN5	ERMAP,ERMAP,ERMAP,ERMAP,Ermap,ERMAP,Ermap
PF01476	LysM domain	119/1035	0.114976	492DS	Lysin motif	112/116	0.965517	8.39757	A8K613,Q7Z3D4,Q99LE3	LYSMD3,LYSMD3,Lysmd3
PF01391	Collagen triple helix repeat (20 copies)	1617/14641	0.110443	4915W	amyloid-beta clearance	126/136	0.926471	8.38866	A0A087WS94,A0A1S5UZ24,A2RT24,B4DLJ6,Q3TF99,Q3U105,Q4ZG40,Q60754,Q9UEW3	Marco,MARCO,Marco,N/A,Marco,Marco,MARCO,Marco,MARCO
PF00054	Laminin G domain	266/2694	0.0987379	48W85	maintenance of animal organ identity	19/23	0.826087	8.36646	Q2QI47	Ush2A
PF01391	Collagen triple helix repeat (20 copies)	1617/14641	0.110443	491JJ	Collagen triple helix repeat (20 copies)	153/166	0.921687	8.34534	Q6AZY7,Q8C850	SCARA3,Scara3
PF01391	Collagen triple helix repeat (20 copies)	1617/14641	0.110443	48ZSY	toll-like receptor 3 signaling pathway	166/181	0.917127	8.30406	Q5KU26,Q8K4Q8	COLEC12,Colec12
PF13765	SPRY-associated domain	1239/11183	0.110793	48Y2B	negative regulation of activated T cell proliferation	500/553	0.904159	8.16078	A0A024R038,A0A024R042,A4QPC6,A8K6Q7,B4DQ62,B9EJ60,C9IZY2,I7HIQ7,O00478,O00481,P78409,Q13410,Q3UM26,Q3UQC0,Q4VAN1,Q4VAN2,Q53FI5,Q53FK5,Q62556,Q7KYR7,Q8WVV5	BTN2A2,BTN3A3,Btn2a2,N/A,N/A,Btn2a2,BTN2A2,Btn2a2,BTN3A3,BTN3A1,BT3.3,BTN1A1,Btn1a1,Btn1a1,BTN1A1,BTN1A1,N/A,N/A,Btn1a1,BTN2A1,BTN2A2
PF13765	SPRY-associated domain	1239/11183	0.110793	4990K	Butyrophilin-like	55/61	0.901639	8.13804	D6RIR7,Q6UX41,Q6UXE8	BTNL8,BTNL8,BTNL3
PF00094	von Willebrand factor type D domain	412/3736	0.110278	494IN	Nidogen-like	96/108	0.888889	8.06041	A0A0G2JM16,A0A0G2JMX1,A0A0G2JNJ5,A0A0G2JNL3,A0A0G2JNM3,A0A0G2JPA4,A0A0G2JQC1,A0A0G2JQJ2,A0A0G2JQT8,A0A0G2JR97,A0A0G2JRA1,A0A0G2JRU8,A0A0G2JS65,A0A0G2JSB1,A0A0G2JSC3,A0A7N9VSW1,E7ENC5,E9PDY6,Q8JZM8,Q99102,Q9QXG1	MUC4,MUC4,MUC4,MUC4,MUC4,MUC4,MUC4,MUC4,MUC4,MUC4,MUC4,MUC4,MUC4,MUC4,MUC4,Muc4,MUC4,MUC4,Muc4,MUC4,Muc4
PF00089	Trypsin	2630/21148	0.124362	49MC8	transmembrane protease serine 11F	17/17	1	8.04106	Q6ZWK6	TMPRSS11F
PF00089	Trypsin	2630/21148	0.124362	495IB	Trypsin-like serine protease	26/26	1	8.04106	Q9NRR2	TPSG1
PF00036	EF hand	389/3068	0.126793	49126	Dual oxidase	323/325	0.993846	7.83835	A0A024R5R2,A0A494BAW1,A2AQ92,A2AQ99,A8K2V7,B7ZWM4,Q14C85,Q59GU9,Q8BZ02,Q9NRD8,Q9NRD9,X6RAN8	DUOX1,Duox2,Duox1,Duox2,N/A,Duox2,DUOX1,N/A,Duox1,DUOX2,DUOX1,DUOX2
PF02845	CUE domain	180/1412	0.127479	491XE	BAT3 complex binding	176/181	0.972376	7.62775	A0A024R6R5,H3BRK9,Q3TCI2,Q3U007,Q9R049,Q9UKV5	hCG_1811773,AMFR,Amfr,Amfr,Amfr,AMFR
PF00501	AMP-binding enzyme	801/7308	0.109606	48UY2	very long-chain fatty acid-CoA ligase activity	370/444	0.833333	7.603	A0A024R8D2,A0A1D5RLC0,B7Z225,B7Z3U1,Q3TP13,Q544D7,Q60714,Q6P1M0,Q6PCB7,Q91VE0	SLC27A4,Slc27a1,SLC27A1,N/A,Slc27a1,Slc27a1,Slc27a1,SLC27A4,SLC27A1,Slc27a4
PF00086	Thyroglobulin type-1 repeat	434/3341	0.129901	494AH	MHC class II protein binding, via antigen binding groove	109/111	0.981982	7.55945	P04233,P04441,Q3U4Q8	CD74,Cd74,Cd74
PF13519	von Willebrand factor type A domain	131/1219	0.107465	495Y3	chloride channel	45641	0.8	7.44427	Q8BG22	Clca2
PF00089	Trypsin	2630/21148	0.124362	498RK	serine-type endopeptidase activity	74/80	0.925	7.43798	A8K2M4,O60235,Q4W5K4,Q8VHK8	N/A,TMPRSS11D,HAT,Tmprss11d
PF00086	Thyroglobulin type-1 repeat	434/3341	0.129901	491FU	Epithelial cell adhesion molecule	265/276	0.960145	7.39135	B5MCA4,C5IX07,P09758,P16422,Q8BGV3,Q99JW5	EPCAM,TACSTD2,TACSTD2,EPCAM,Tacstd2,Epcam
PF00089	Trypsin	2630/21148	0.124362	492NI	transmembrane protease serine 11F	46/51	0.901961	7.25272	Q8BHM9	Tmprss11f
PF00089	Trypsin	2630/21148	0.124362	48ZUI	transmembrane protease serine	82/91	0.901099	7.24579	Q14C59,Q86T26	Tmprss11b,TMPRSS11B
PF07647	SAM domain (Sterile alpha motif)	1282/9280	0.138147	493YP	trans-synaptic signaling by trans-synaptic complex, modulating synaptic transmission	20/20	1	7.23869	B1AKC9	EPHB2
PF07647	SAM domain (Sterile alpha motif)	1282/9280	0.138147	4930000000	fasciculation of motor neuron axon	73/73	1	7.23869	A0A140VJJ0,A8K5U6,B7ZNN5,P29319,P29320,Q6P4R6,Q8BRB1,Q8C3U1	EPHA3,N/A,Epha3,Epha3,EPHA3,EPHA3,Epha3,Epha3
PF07647	SAM domain (Sterile alpha motif)	1282/9280	0.138147	48VUW	Ephrin type-A receptor	21/21	1	7.23869	F6WVB0,Q8BYG9	Epha10,Epha10
PF00459	Inositol monophosphatase family	109/1056	0.10322	48XH2	3'-nucleotidase activity	102/137	0.744526	7.21302	A0A024R7W0,Q80V26,Q9NX62	IMPAD1,Bpnt2,BPNT2
PF01391	Collagen triple helix repeat (20 copies)	1617/14641	0.110443	48ZPI	Ferritin receptor that mediates non-transferrin- dependent delivery of iron. Mediates cellular uptake of ferritin- bound iron by stimulating ferritin endocytosis from the cell surface with consequent iron delivery within the cell. Delivery of iron to cells by ferritin is required for the development of specific cell types, suggesting the existence of cell type- specific mechanisms of iron traffic…	105/132	0.795455	7.20238	Q6ZMJ2,Q8K299	SCARA5,Scara5
PF07647	SAM domain (Sterile alpha motif)	1282/9280	0.138147	48YHT	stromal interaction molecule	246/250	0.984	7.12287	A0A1X7SBY3,A5CVE4,B2RQE3,B3KUB5,B7ZN44,H0Y860,H7C5A5,H7C5C6,I1E4X8,P83093,Q8C4Z8,Q9P246,R4GMP0	STIM2,Stim2,Stim2,N/A,Stim2,STIM2,STIM2,STIM2,Stim2,Stim2,Stim2,STIM2,STIM2
PF00089	Trypsin	2630/21148	0.124362	48X6E	transmembrane protease serine 11A	76/86	0.883721	7.10606	A0A0A0MR82,A8KA85,H0YAL9,Q3UQ41,Q6ZMR5	TMPRSS11A,N/A,TMPRSS11A,Tmprss11a,TMPRSS11A
PF07647	SAM domain (Sterile alpha motif)	1282/9280	0.138147	48ZSR	Stromal interaction molecule	380/389	0.976864	7.07121	A0A1B0GR78,A0A1B0GRA5,G0XQ39,H0YDB2,P70302,Q13586,V5J3L2	Stim1,Stim1,STIM1,STIM1,Stim1,STIM1,STIM1
PF13640	2OG-Fe(II) oxygenase superfamily	278/2081	0.13359	48YYN	L-ascorbic acid binding	136/144	0.944444	7.06974	A0A024R8X4,Q6PK18,Q9D136	FLJ22222,OGFOD3,Ogfod3
PF00622	SPRY domain	2163/16303	0.132675	4950E	Domain in SPla and the RYanodine Receptor.	119/127	0.937008	7.06243	A0A1C9HIH9,A0A1C9HIK4,A0A1C9HIM0,A0A8E3MLL8,A2A7P7,Q96PL5,Q9JLN5	ERMAP,ERMAP,ERMAP,ERMAP,Ermap,ERMAP,Ermap
PF12947	EGF domain	490/3897	0.125738	4907V	multiple epidermal growth factor-like domains protein	116/131	0.885496	7.04241	P60882,Q7Z7M0	Megf8,MEGF8
PF07647	SAM domain (Sterile alpha motif)	1282/9280	0.138147	48VZG	positive regulation of Rho guanyl-nucleotide exchange factor activity	190/196	0.969388	7.0171	A1MA61,E9PG71,P54764,Q03137,Q53TA0,Q58F15,Q99KA8	EPHA4,EPHA4,EPHA4,Epha4,EPHA4,EPHA4,Epha4
PF01391	Collagen triple helix repeat (20 copies)	1617/14641	0.110443	48ZID	Collagen type XIII alpha 1	296/382	0.774869	7.01599	A0A2R8YGI3,A0A669KA03,A0A669KAZ4,A0A669KB16,A0A669KB28,A0A669KB55,A0A669KB79,A0A669KBE0,A0A6E1W314,D3Z7B8,D3Z7B9,E7ES50,E7EX21,Q5TAT6,Q8K036,Q9R1N9	COL13A1,COL13A1,COL13A1,COL13A1,COL13A1,COL13A1,COL13A1,COL13A1,COL13A1,Col13a1,Col13a1,COL13A1,COL13A1,COL13A1,Col13a1,Col13a1
PF00622	SPRY domain	2163/16303	0.132675	497XZ	Butyrophilin subfamily 1 member A1-like	166/179	0.927374	6.98982	A2CG22,A2CG29,Q811D8	Btnl6,Btnl4,LOC100045026
PF07647	SAM domain (Sterile alpha motif)	1282/9280	0.138147	48WE1	receptor	79/82	0.963415	6.97386	A0A3B3IRY8	EPHB1
PF00089	Trypsin	2630/21148	0.124362	48V8G	positive regulation of viral entry into host cell	150/173	0.867052	6.97202	A0A7I2V474,A0A7I2V509,A0A7I2V650,C9J5Y1,C9JKZ3,O15393,Q3TTU9,Q3UKE3,Q96T73,Q9JIQ8	TMPRSS2,TMPRSS2,TMPRSS2,TMPRSS2,TMPRSS2,TMPRSS2,Tmprss2,Tmprss2,TMPRSS2,Tmprss2
PF07647	SAM domain (Sterile alpha motif)	1282/9280	0.138147	4977U	type IV hypersensitivity	125/130	0.961538	6.96028	A0A0G2JNC5,A0A0G2JNH7,A2JY28,F8WCM8,J3KQU5,O08644,O15197	EPHB6,EPHB6,Mep,EPHB6,EPHB6,Ephb6,EPHB6
PF13499	EF-hand domain pair	1643/16675	0.0985307	4918Y	L-ascorbic acid binding	56/83	0.674699	6.8476	Q2M2M8,Q8BG58,Q9NXG6	P4htm,P4htm,P4HTM
PF00089	Trypsin	2630/21148	0.124362	493IB	Transmembrane protease serine 6	172/202	0.851485	6.84685	A0A2R8W6T9,Q8IU80,Q9DBI0	Tmprss6,TMPRSS6,Tmprss6
PF00094	von Willebrand factor type D domain	412/3736	0.110278	49303	Sushi domain-containing protein	135/179	0.75419	6.83897	A0A140VJW3,Q9DBX3,Q9UGT4	SUSD2,Susd2,SUSD2
PF00622	SPRY domain	2163/16303	0.132675	48Y2B	negative regulation of activated T cell proliferation	562/620	0.906452	6.83212	A0A024R038,A0A024R042,A4QPC6,A8K6Q7,B4DQ62,B9EJ60,O00478,O00481,P78409,Q13410,Q3UM26,Q3UQC0,Q4VAN1,Q4VAN2,Q53FI5,Q53FK5,Q62556,Q7KYR7,Q7TST0,Q8WVV5	BTN2A2,BTN3A3,Btn2a2,N/A,N/A,Btn2a2,BTN3A3,BTN3A1,BT3.3,BTN1A1,Btn1a1,Btn1a1,BTN1A1,BTN1A1,N/A,N/A,Btn1a1,BTN2A1,Btnl1,BTN2A2
PF00089	Trypsin	2630/21148	0.124362	48Z3T	serine-type endopeptidase activity	199/235	0.846809	6.80924	A0A0G2JET7,A0A0G2JNI0,A8K9S2,B2R9P0,D3YZU3,Q147T9,Q1JRP2,Q4W5P3,Q5S248,Q8BZ10,Q9UL52	Tmprss11c,TMPRSS11E,N/A,N/A,Tmprss11g,Tmprss11g,Tmprss11c,DESC1,Tmprss11e,Tmprss11g,TMPRSS11E
PF00622	SPRY domain	2163/16303	0.132675	4990K	Butyrophilin-like	56/62	0.903226	6.80781	D6RIR7,Q6UX41,Q6UXE8	BTNL8,BTNL8,BTNL3
PF13833	EF-hand domain pair	522/6548	0.079719	4924Q	Lysophosphatidylcholine acyltransferase 1	75/140	0.535714	6.72003	A0A0G2JQ62,D3DTC2,Q3TFD2	LPCAT1,AYTL2,Lpcat1
PF00089	Trypsin	2630/21148	0.124362	490J9	scavenger receptor activity	172/206	0.834951	6.7139	E9QPR6,Q5U405,Q9BYE2	Tmprss13,Tmprss13,TMPRSS13
PF00622	SPRY domain	2163/16303	0.132675	48XRN	ryanodine receptor	730/830	0.879518	6.62912	A0A087X080,A0A0U1RRH1,A0A0X1KG73,A0A140LJF7,A0A140LJK7,A0A1L1SQG7,A2AGL3,E9PW34,E9PZQ0,E9Q401,F6U7V1,K3W4M2,P21817,Q15413,Q92736	RYR3,RYR3,RYR3,Ryr3,Ryr3,Ryr1,Ryr3,Ryr3,Ryr1,Ryr2,Ryr2,Ryr1,RYR1,RYR3,RYR2
PF08718	Glycolipid transfer protein (GLTP)	96/718	0.133705	495AG	intermembrane lipid transfer activity	53/60	0.883333	6.6066	A6NH11,Q8K0R6	GLTPD2,Gltpd2
PF00188	Cysteine-rich secretory protein family	186/1999	0.0930465	498GW	Belongs to the CRISP family	114/186	0.612903	6.58706	P48060,Q4QQK5,Q9CWG1	GLIPR1,Glipr1,Glipr1
PF00089	Trypsin	2630/21148	0.124362	49MVW	epithelial cell morphogenesis involved in placental branching	36/44	0.818182	6.57905	B2RAF9,P56677,Q543E3,Q9Y5Y6	N/A,St14,St14,ST14
PF00089	Trypsin	2630/21148	0.124362	48VB5	transmembrane protease, serine 3	144/176	0.818182	6.57905	A0A494BB54,B7WPR2,P57727,Q2M1G4,Q3TZ06,Q8K1T0,Q8WY52	Tmprss3,TMPRSS3,TMPRSS3,Tmprss3,Tmprss3,Tmprss3,N/A
PF06119	Nidogen-like	135/1158	0.11658	494IN	Nidogen-like	94/124	0.758065	6.50251	A0A0G2JM16,A0A0G2JMX1,A0A0G2JNJ5,A0A0G2JNL3,A0A0G2JNM3,A0A0G2JPA4,A0A0G2JQC1,A0A0G2JQJ2,A0A0G2JQT8,A0A0G2JR97,A0A0G2JRA1,A0A0G2JRU8,A0A0G2JS65,A0A0G2JSB1,A0A0G2JSC3,A0A7N9VSW1,E7ENC5,E9PDY6,Q8JZM8,Q99102,Q9QXG1	MUC4,MUC4,MUC4,MUC4,MUC4,MUC4,MUC4,MUC4,MUC4,MUC4,MUC4,MUC4,MUC4,MUC4,MUC4,Muc4,MUC4,MUC4,Muc4,MUC4,Muc4
PF04055	Radical SAM superfamily	52/1712	0.0303738	494DW	protein 1 homolog	48/244	0.196721	6.47667	A0A087WWV6	TYW1B
PF00089	Trypsin	2630/21148	0.124362	48Z6J	Transmembrane protease, serine 15	139/173	0.803468	6.46074	E9Q6Y6,P97435,P98073	Tmprss15,Tmprss15,TMPRSS15
PF01477	PLAT/LH2 domain	578/3727	0.155085	49NSB	detection of chemical stimulus involved in sensory perception of sour taste	66/66	1	6.4481	A2A258,Q2EG98,Q7Z443	Pkd1l3,Pkd1l3,PKD1L3
PF01477	PLAT/LH2 domain	578/3727	0.155085	494M1	Polycystic kidney disease	75/75	1	6.4481	A0A0A0MQK4,A0A0A0MQP1,A0A8I5KWV8,A0A8I5QKU1,Q8R526,Q8TDX9	Pkd1l1,Pkd1l1,PKD1L1,PKD1L1,Pkd1l1,PKD1L1
PF01477	PLAT/LH2 domain	578/3727	0.155085	48YG0	detection of mechanical stimulus	103/103	1	6.4481	D3DUL1,E9Q4D4,E9QPG2,Q7TN88,Q7Z442	PKD1L2,Pkd1l2,Pkd1l2,Pkd1l2,PKD1L2
PF01477	PLAT/LH2 domain	578/3727	0.155085	48YBW	metanephric distal tubule morphogenesis	172/172	1	6.4481	A0A2I3BRZ6,B4DZ18,B4E080,B4E378,H3BV77,O08852,O75276,P98161,Q15142,Q3U306,Q6ZMK5,Q6ZT94,Q6ZVJ0	Pkd1,N/A,N/A,N/A,PKD1,Pkd1,PKD1,PKD1,PKD1,Pkd1,FLJ00322,N/A,N/A
PF08736	FERM adjacent (FA)	419/4895	0.0855975	490VQ	FERM domain containing 5	181/330	0.548485	6.40772	A0A087WVP2,A2AR56,Q7Z6J6	FRMD5,Frmd5,FRMD5
PF00435	Spectrin repeat	338/7860	0.0430025	4920G	Spectrin repeat containing nuclear envelope	98/356	0.275281	6.4015	B3KV58,F8WAI0,I6WZ14,Q5JV20,Q7Z3K4	N/A,SYNE1,SYNE1,SYNE1,DKFZp686K0193
PF08399	VWA N-terminal	224/1475	0.151864	490N7	calcium ion transport	199/205	0.970732	6.39209	A0A0A0MQY7,A0A3B3ISH2,Q5VU97,Q6PDJ1,Z4YK18	CACHD1,CACHD1,CACHD1,Cachd1,Cachd1
PF01477	PLAT/LH2 domain	578/3727	0.155085	48Y68	detection of mechanical stimulus	95/96	0.989583	6.38093	A6MW40,F8VQF3,Q9NTG1,Q9Z0T6	N/A,Pkdrej,PKDREJ,Pkdrej
PF00583	Acetyltransferase (GNAT) family	396/3443	0.115016	497KI	N-acetyltransferase 8-like	76/104	0.730769	6.35363	A0A0R4J0R4,Q3UGX3,Q8N9F0	Nat8l,Nat8l,NAT8L
PF00004	ATPase family associated with various cellular activities (AAA)	1439/9506	0.151378	492S9	mitochondrial protein processing	292/304	0.960526	6.34521	A0A8I5KVV1,A0A8I5KYF5,A0A8I5QJR7,D3DUJ0,Q3U7C0,Q3UDQ7,Q8JZQ2,Q8TA92,Q920A7,Q9Y4W6	AFG3L2,AFG3L2,AFG3L2,AFG3L2,Afg3l2,Afg3l2,Afg3l2,N/A,Afg3l1,AFG3L2
PF00004	ATPase family associated with various cellular activities (AAA)	1439/9506	0.151378	491DD	ATP-dependent peptidase activity	312/327	0.954128	6.30295	A8K5H7,O88967,Q96I63,Q96TA2,Q9NQ51,Q9Y2Q2,R4GNA5	N/A,Yme1l1,YME1L1,YME1L1,FTSH,N/A,YME1L1
PF00004	ATPase family associated with various cellular activities (AAA)	1439/9506	0.151378	492BE	ATP binding	203/213	0.953052	6.29584	A0A5K1VW56,Q5T2N8,Q5T9A4,Q8N3E6,Q925I1,Q96T67,Q9H834,Q9NVI7	ATAD3B,ATAD3C,ATAD3B,DKFZp761L1023,Atad3,N/A,N/A,ATAD3A
PF00004	ATPase family associated with various cellular activities (AAA)	1439/9506	0.151378	48WMM	mitochondrial outer membrane permeabilization involved in programmed cell death	266/280	0.95	6.27568	A0A2R8Y3M4,A0A2R8Y4M0,A0A2R8Y4M8,A0A2R8Y4Y7,A0A2R8Y4Z7,A0A2R8Y632,A0A2R8Y6E8,A0A2R8Y726,A0A2R8Y729,A0A2R8Y7B8,A0A2R8Y7E2,A0A2R8Y7N2,A0A2R8YDQ1,A0A2R8YFF4,A0A2R8YFJ7,A0A2R8YFW4,A0A2R8YG79,A0A2U3TZH1,D3YXB7,D3YZN4,Q3ULF4,Q9UQ90	SPG7,SPG7,SPG7,SPG7,SPG7,SPG7,SPG7,SPG7,SPG7,SPG7,SPG7,SPG7,SPG7,SPG7,SPG7,SPG7,SPG7,SPG7,Spg7,Spg7,Spg7,SPG7
PF13174	Tetratricopeptide repeat	137/871	0.15729	4967I	positive regulation of proteasomal protein catabolic process	73/74	0.986486	6.27175	A8K321,B4DZ55,G5E8C4,Q6ZXV5,Q8BRH0	N/A,N/A,Tmtc3,TMTC3,Tmtc3
PF00089	Trypsin	2630/21148	0.124362	498RA	regulation of systemic arterial blood pressure by atrial natriuretic peptide	225/290	0.775862	6.23876	A0A087X1D5,B4E1Y7,B7ZNH6,H3BKS9,H3BLB2,H3BLR7,J3KR88,J3KR90,Q9Y5Q5,Q9Z319	CORIN,N/A,Corin,Corin,Corin,Corin,CORIN,CORIN,CORIN,Corin
PF00188	Cysteine-rich secretory protein family	186/1999	0.0930465	4906K	GLI pathogenesis-related 1 like 2	59/102	0.578431	6.21658	Q4G1C9,Q9CQ35	GLIPR1L2,Glipr1l2
PF06464	DMAP1-binding Domain	224/1400	0.16	496FD	N-glycan processing to lysosome	219/221	0.99095	6.19344	Q3T906,Q69ZN6	GNPTAB,Gnptab
PF00170	bZIP transcription factor	822/5081	0.161779	49MMU	cAMP response element binding	13/13	1	6.18127	Q9D2A5	Creb3l4
PF00089	Trypsin	2630/21148	0.124362	48ZMP	pilomotor reflex	157/206	0.762136	6.12838	A0A140VJK9,B2ZDQ2,E9Q5P0,G3UWE8,O35453,P05981,Q3U0U6	N/A,N/A,Hpn,Hpn,Hpn,HPN,Hpn
PF00089	Trypsin	2630/21148	0.124362	49MBS	Trypsin-like serine protease	16/21	0.761905	6.12653	D5L840,E9Q7E3,E9QLD4,G3XA07,Q99N26,Q9QUL7	Tpsg1,Tpsg1,Tpsg1,Tpsg1,Tpsg1,Tpsg1
PF12947	EGF domain	490/3897	0.125738	492GD	stabilin 1	158/210	0.752381	5.98373	E5RKB6,G3X973,Q0PNF2,Q8R4Y4,Q9NY15	Stab1,Stab1,N/A,Stab1,STAB1
PF00089	Trypsin	2630/21148	0.124362	493A8	scavenger receptor activity	150/202	0.742574	5.97109	A8K2U6,B7Z8X1,B7Z900,E9Q4T9,G3V124,Q8VCA5,Q9NRS4	N/A,N/A,N/A,Tmprss4,TMPRSS4,Tmprss4,TMPRSS4
PF04970	Lecithin retinol acyltransferase	168/1182	0.142132	490YM	lecithin:11-cis retinol acyltransferase activity	118/140	0.842857	5.9301	B2RUR5,O95237,Q9JI60	Lrat,LRAT,Lrat
PF00170	bZIP transcription factor	822/5081	0.161779	497SM	Transcription factor	209/218	0.958716	5.92608	A0A7P0T8R5,A0A7P0T9H5,A0A7P0T9V3,A0A7P0TAF2,A0A7P0TAH1,A0A7P0TB89,A0A7P0Z421,A0A7P0Z4I7,A8K383,F6VAN0,P18850,Q59H30,Q811K9	ATF6,ATF6,ATF6,ATF6,ATF6,ATF6,ATF6,ATF6,N/A,Atf6,ATF6,N/A,Atf6
PF13765	SPRY-associated domain	1239/11183	0.110793	49NUJ	PRY	19/29	0.655172	5.91347	A0A1S5UZ21,Q6UXG8,Q8BJE2	BTNL9,BTNL9,Btnl9
PF01391	Collagen triple helix repeat (20 copies)	1617/14641	0.110443	492EE	Gliomedin	79/121	0.652893	5.91156	Q08AT9,Q6ZMI3,Q8BMF8	Gldn,GLDN,Gldn
PF00170	bZIP transcription factor	822/5081	0.161779	48W9C	activating transcription factor 6 beta	191/200	0.955	5.90311	A0A0A0MQ69,A0A1U9X796,A0A1U9X799,G3UX19,O35451,Q3TXP5,Q3UJ07,Q6AZW6,Q99941	Atf6b,N/A,N/A,Atf6b,Atf6b,Atf6b,Atf6b,ATF6B,ATF6B
PF00004	ATPase family associated with various cellular activities (AAA)	1439/9506	0.151378	48XG7	respiratory chain complex III assembly	116/131	0.885496	5.84957	A0A024R445,A8JZZ8,Q53EX1,Q9CZP5,Q9Y276	BCS1L,N/A,N/A,Bcs1l,BCS1L
PF00050	Kazal-type serine protease inhibitor domain	73/1953	0.0373784	48VXG	Agrin isoform	61/280	0.217857	5.82842	A0A494C0G5,A0A494C1I6,A2ASQ1,Z4YJS5,Z4YK85	AGRN,AGRN,Agrn,Agrn,Agrn
PF12947	EGF domain	490/3897	0.125738	4987A	Stabilin 2	172/235	0.731915	5.82096	E5RKF9,E5RKG3,Q0PNF1,Q8R4U0,Q8WWQ8	Stab2,Stab2,Stab2,Stab2,STAB2
PF00175	Oxidoreductase NAD-binding domain	339/2477	0.136859	498KZ	belongs to the flavoprotein pyridine nucleotide cytochrome reductase family	191/240	0.795833	5.81498	A8K3B4,B2R6E5,H0Y4R2,P16435,P37040,Q05DV1,Q59ED7,Q63HL4	POR,POR,POR,POR,Por,Por,N/A,DKFZp686G04235
PF00400	WD domain, G-beta repeat	442/45710	0.00966966	495RD	protein localization to phagophore assembly site	14/250	0.056	5.79131	A0A140LJ36,A6NM71,B4DFG8	Gm45208,N/A,N/A
PF02383	SacI homology domain	241/1548	0.155685	48VZJ	phosphatidylinositol-4-phosphate phosphatase activity	236/262	0.900763	5.78582	A0A5F8MPK9,A0A5F9ZHN7,B4DVV3,E9PGZ4,Q9EP69,Q9NTJ5	Sacm1l,SACM1L,N/A,SACM1L,Sacm1l,SACM1L
PF13640	2OG-Fe(II) oxygenase superfamily	278/2081	0.13359	4918Y	L-ascorbic acid binding	100/130	0.769231	5.75816	Q2M2M8,Q8BG58,Q9NXG6	P4htm,P4htm,P4HTM
PF13193	AMP-binding enzyme C-terminal domain	456/3386	0.134672	48UY2	very long-chain fatty acid-CoA ligase activity	191/250	0.764	5.67304	A0A024R8D2,B7Z3U1,Q3TP13,Q6P1M0,Q6PCB7,Q91VE0	SLC27A4,N/A,Slc27a1,SLC27A4,SLC27A1,Slc27a4
PF00561	alpha/beta hydrolase fold	582/3506	0.166001	495TA	hydrolase activity	29/31	0.935484	5.63541	C9J7W8,C9JMW6	ABHD14A,ABHD14A
PF13229	Right handed beta helix region	106/829	0.127865	48ZRE	Polycystic kidney and hepatic disease 1 (autosomal	100/139	0.719424	5.62644	E9PZ36,P08F94,Q6T3A5,Q8CIS7	Pkhd1,PKHD1,Pkhd1,Pkhd1
PF01237	Oxysterol-binding protein	24/3869	0.00620315	494F6	phosphatidylinositol-4-phosphate binding	20/574	0.0348432	5.61702	Q96E43	OSBPL8
PF04427	Brix domain	31/825	0.0375758	4985M	ribosomal large subunit assembly	28/133	0.210526	5.60272	A0A0B4J1V8	PPAN-P2RY11
PF00258	Flavodoxin	276/1817	0.151899	498KZ	belongs to the flavoprotein pyridine nucleotide cytochrome reductase family	234/278	0.841727	5.54137	A8K3B4,B2R6E5,E9PVT9,E9Q997,H0Y4R2,P16435,P37040,Q05DV1,Q59ED7,Q63HL4	POR,POR,Por,Por,POR,POR,Por,Por,N/A,DKFZp686G04235
PF00168	C2 domain	5503/31057	0.17719	493EN	Dysferlin	597/613	0.973899	5.49634	A0A0N4SUJ2,A0A0N4SUN3,A0A0N4SV63,A0A0N4SVX9,A0A0N4SWG7,A0A0N4SWH3,B7Z2R1,B7Z8G4,E5KVZ4,E9PXU9,E9Q423,E9QL12,O75923,Q9ESD7	Dysf,Dysf,Dysf,Dysf,Dysf,Dysf,DYSF,N/A,DYSF,Dysf,Dysf,Dysf,DYSF,Dysf
PF13676	TIR domain	93/519	0.179191	496AB	inflammatory response	49/50	0.98	5.46903	A2RRZ9,Q32ME8,Q3UPN5,Q6QNU9,Q6R5P0,V9GWT0	Tlr12,Tlr11,Tlr12,Tlr12,Tlr11,Tlr11
PF00667	FAD binding domain	223/1501	0.148568	498KZ	belongs to the flavoprotein pyridine nucleotide cytochrome reductase family	219/270	0.811111	5.45954	A8K3B4,B2R6E5,H0Y4R2,P16435,P37040,Q05DV1,Q59ED7,Q63HL4	POR,POR,POR,POR,Por,Por,N/A,DKFZp686G04235
PF00168	C2 domain	5503/31057	0.17719	48WYA	positive regulation of calcium ion-dependent exocytosis	206/213	0.967136	5.45818	B2RCA8,E9PDN4,Q86SS6,Q8NCP8,Q9R0N9	N/A,SYT9,SYT9,SYT9,Syt9
PF01565	FAD binding domain	128/861	0.148664	48X2J	reductase	126/156	0.807692	5.43299	A0A0A0MTI1,Q15392,Q8VCH6	DHCR24,DHCR24,Dhcr24
PF01391	Collagen triple helix repeat (20 copies)	1617/14641	0.110443	48W7C	axonogenesis involved in innervation	120/201	0.597015	5.40562	A0A2R8Y760,A0A5F8MPI1,A0PJC4,A8MWQ5,B2RQR7,E9PNV9,E9Q5L6,Q8NE08,Q99MQ5,Q9BXS0,V9GWX5	COL25A1,Col25a1,Col25a1,COL25A1,Col25a1,COL25A1,Col25a1,COL25A1,Col25a1,COL25A1,Col25a1
PF00168	C2 domain	5503/31057	0.17719	48V66	synaptotagmin XII	131/137	0.956204	5.39648	A8K0V7,A8K112,B0AZL9,Q14AG7,Q8IV01,Q920N7	N/A,N/A,N/A,Syt12,SYT12,Syt12
PF00435	Spectrin repeat	338/7860	0.0430025	48Z0R	nuclear migration along microfilament	75/325	0.230769	5.36641	D5FT67,F6W8R9,Q6DFZ2,Q6MZP0,Q6PI66,Q76KB5,Q7TPP1,Q7Z362,Q8K147	Syne2,Syne2,Syne2,DKFZp686M09200,Syne2,Syne2,Syne2,DKFZp686J1895,Syne2
PF00168	C2 domain	5503/31057	0.17719	494XY	Synaptotagmin	208/219	0.949772	5.36018	A0A024RBE9,H6RXZ1,J3KQA0,P21579,P46096,Q3TPT3	SYT1,Syt1,SYT1,SYT1,Syt1,Syt1
PF12697	Alpha/beta hydrolase family	127/744	0.170699	495TA	hydrolase activity	53/58	0.913793	5.35324	A0A087WSL4,E9Q136,Q922Q6,Q9BUJ0	Abhd14a,Abhd14a,Abhd14a,ABHD14A
PF00106	short chain dehydrogenase	1448/9308	0.155565	48XE8	Belongs to the short-chain dehydrogenases reductases (SDR) family	219/264	0.829545	5.33246	A0A1B0GV93,B3KQJ0,B4DWS6,D3DR22,E9PI21,O70503,Q0VGQ1,Q53GQ0,Q8BPF1	HSD17B12,N/A,N/A,HSD17B12,HSD17B12,Hsd17b12,Hsd17b12,HSD17B12,N/A
PF02036	SCP-2 sterol transfer family	167/1131	0.147657	496D0	stomatin (EPB72)-like 1	165/210	0.785714	5.32121	A0A0B4J1F1,Q3UFS9,Q53HB6,Q8CI66,Q9UBI4	Stoml1,Stoml1,N/A,Stoml1,STOML1
PF00168	C2 domain	5503/31057	0.17719	4983A	Synaptotagmin III	130/138	0.942029	5.31648	A0A024R4I9,G3X9Y1,O35681,Q9BQG1	SYT3,Syt3,Syt3,SYT3
PF00536	SAM domain (Sterile alpha motif)	2797/14847	0.188388	48WCS	Bifunctional apoptosis regulator	137/137	1	5.30819	A0A0R4J040,B2R9R6,Q8R079,Q9NZS9	Bfar,N/A,Bfar,BFAR
PF00089	Trypsin	2630/21148	0.124362	492KI	scavenger receptor activity	170/258	0.658915	5.29838	A2RSL0,B0YJB1,B7Z247,B7Z311,B7ZN60,F5GX83,F5GYA3,F5H0U3,F5H2M3,Q0P513,Q0P514,Q8CDR0,Q9ER04,Q9H3S3	Tmprss5,TMPRSS5,N/A,N/A,Tmprss5,TMPRSS5,TMPRSS5,TMPRSS5,TMPRSS5,TMPRSS5,TMPRSS5,Tmprss5,Tmprss5,TMPRSS5
PF00536	SAM domain (Sterile alpha motif)	2797/14847	0.188388	493V2	ceramide phosphoethanolamine metabolic process	215/216	0.99537	5.28361	A0A3B3IT94,A0A5F9ZGS6,Q14AQ4,Q3UH82,Q497L5,Q5JSC9,Q96LT4,Q9DA37,V9HVY4	SAMD8,SAMD8,Samd8,Samd8,Samd8,SAMD8,SAMD8,Samd8,HEL-177
PF00501	AMP-binding enzyme	801/7308	0.109606	48Y9M	pristanate-CoA ligase activity	264/456	0.578947	5.28208	E9PXV4,O14975,Q14C57,Q3TN99,Q3UNC6,Q4LDG0,Q53GS2,Q59H28,Q9Y2P5	Slc27a5,SLC27A2,Slc27a5,Slc27a2,Slc27a5,Slc27a5,N/A,N/A,SLC27A5
PF00536	SAM domain (Sterile alpha motif)	2797/14847	0.188388	4955K	receptor	198/200	0.99	5.25511	D3DNT9,E0CYA3,P54753,P54754,Q60669	EPHB3,Ephb3,EPHB3,Ephb3,Ephb3
PF00168	C2 domain	5503/31057	0.17719	496F7	otoferlin	209/225	0.928889	5.24232	A0A0R4J1K2,A0A2U3TZT7,A0A2Z2CEU0,B7ZN98,E9PYR6,Q9ESF1,Q9HC10	Otof,OTOF,Otof,Otof,Otof,Otof,OTOF
PF00536	SAM domain (Sterile alpha motif)	2797/14847	0.188388	497PQ	GPI-linked ephrin receptor activity	139/141	0.985816	5.23289	O09127,P29322,Q5DTX7	Epha8,EPHA8,Epha8
PF00168	C2 domain	5503/31057	0.17719	48WGN	FerI	161/175	0.92	5.19216	E0CZ42,Q2WGJ9	Fer1l6,FER1L6
PF00004	ATPase family associated with various cellular activities (AAA)	1439/9506	0.151378	4908V	ATPase family, AAA	144/184	0.782609	5.16989	A0A494B9L7,A0A494B9Y0,A0A7P0T7Z9,A0A7P0T9B4,A0A7P0T9U2,A0A7P0TAM5,Q8NBU5,Q9D5T0	Atad1,Atad1,ATAD1,ATAD1,ATAD1,ATAD1,ATAD1,Atad1
PF00106	short chain dehydrogenase	1448/9308	0.155565	48WZD	testosterone 17-beta-dehydrogenase (NADP+) activity	143/178	0.803371	5.16421	A0A0S2Z3U6,A0A0S2Z3V7,A0A0S2Z413,A0A1Y7VJ36,A0A3B3ITT4,P37058,Q6FH62	HSD17B3,HSD17B3,HSD17B3,Hsd17b3,HSD17B3,HSD17B3,HSD17B3
PF00536	SAM domain (Sterile alpha motif)	2797/14847	0.188388	48YC2	GPI-linked ephrin receptor activity	347/357	0.971989	5.1595	A0A384MU00,B7ZKJ3,B7ZKW7,E9PUP9,E9PUQ0,E9PUQ2,E9PUQ4,F8VP57,F8W9W0,P54756,Q59FT4,Q60629,Q6PFV6	EPHA5,EPHA5,EPHA5,Epha5,Epha5,Epha5,Epha5,EPHA5,EPHA5,EPHA5,N/A,Epha5,Epha5
PF00561	alpha/beta hydrolase fold	582/3506	0.166001	497WB	prostaglandin catabolic process	147/172	0.854651	5.14847	A0A0G2JJD3,A0A1U9X777,A8K0A4,O95870,Q9Z1Q2	ABHD16A,N/A,N/A,ABHD16A,Abhd16a
PF00168	C2 domain	5503/31057	0.17719	490TE	calcium ion binding	266/292	0.910959	5.14113	Q5RJH2,Q6DN12	Mctp2,MCTP2
PF00536	SAM domain (Sterile alpha motif)	2797/14847	0.188388	492RW	Ephrin type-A receptor 1	119/123	0.96748	5.13556	A0A0N4SUP4,A8K2T6,P21709,Q60750,Q6IR19	Epha1,N/A,EPHA1,Epha1,Epha1
PF00536	SAM domain (Sterile alpha motif)	2797/14847	0.188388	48VXA	Ephrin type-A receptor	178/184	0.967391	5.13509	A0A0B4J1T8,G1K381,Q62413,Q9UF33	EPHA6,Epha6,Epha6,EPHA6
PF00536	SAM domain (Sterile alpha motif)	2797/14847	0.188388	492CQ	receptor	228/236	0.966102	5.12825	A0A024QZA8,B4DL04,P29317,Q03145	EPHA2,N/A,EPHA2,Epha2
PF00168	C2 domain	5503/31057	0.17719	48ZPW	inositol 1,3,4,5 tetrakisphosphate binding	138/152	0.907895	5.12384	A0A0R4J2C2,P46097,Q8N9I0,Q9JM89	Syt2,Syt2,SYT2,syt II
PF00536	SAM domain (Sterile alpha motif)	2797/14847	0.188388	48W0N	Ephrin type-A receptor	174/181	0.961326	5.1029	A0A7P0TA58,A2BDQ4,Q15375,Q61772,Q8R381	EPHA7,Epha7,EPHA7,Epha7,Epha7
PF00536	SAM domain (Sterile alpha motif)	2797/14847	0.188388	48WE1	receptor	124/129	0.96124	5.10244	P54762,Q8CBF3	EPHB1,Ephb1
PF17862	AAA+ lid domain	1037/5418	0.191399	492S9	mitochondrial protein processing	287/294	0.97619	5.10029	A0A8I5KVV1,A0A8I5KYF5,A0A8I5QJR7,D3DUJ0,Q3U7C0,Q3UDQ7,Q8JZQ2,Q8TA92,Q920A7,Q9Y4W6	AFG3L2,AFG3L2,AFG3L2,AFG3L2,Afg3l2,Afg3l2,Afg3l2,N/A,Afg3l1,AFG3L2
PF12662	Complement Clr-like EGF-like	1000/5260	0.190114	497JB	thrombomodulin	29/30	0.966667	5.08467	B3KVV1,P07204	N/A,THBD
PF12697	Alpha/beta hydrolase family	127/744	0.170699	4934T	hydrolase activity	13/15	0.866667	5.07717	C9JW74	MEST
PF00536	SAM domain (Sterile alpha motif)	2797/14847	0.188388	48VUW	Ephrin type-A receptor	101/106	0.95283	5.0578	J3KQG3,Q5JZY3,Q6ZNH1	EPHA10,EPHA10,N/A
PF00168	C2 domain	5503/31057	0.17719	48XHB	Synaptotagmin	154/172	0.895349	5.05303	Q3TPH5,Q3TPW8,Q3TYC4,Q9BT88,Q9R0N3	Syt11,Syt11,Syt11,SYT11,Syt11
PF00168	C2 domain	5503/31057	0.17719	48YZV	plasma membrane repair	377/422	0.893365	5.04184	A0A286YCZ3,A0A286YDF5,B3KSL7,B9EK95,E9Q390,Q69ZN7,Q9NZM1	Myof,Myof,N/A,Myof,Myof,Myof,MYOF
PF03020	LEM domain	231/1201	0.19234	48Y2T	chromosome attachment to the nuclear envelope	136/141	0.964539	5.01477	A0A024RBB9,D3YU56,E9QP59,Q9WU40,Q9Y2U8	LEMD3,Lemd3,Lemd3,Lemd3,LEMD3
PF00561	alpha/beta hydrolase fold	582/3506	0.166001	4934T	hydrolase activity	211/254	0.830709	5.00423	A0A024R768,A4D1L9,C9JCM6,C9JG66,C9JRA9,C9JUD2,C9JWU9,D3YZ83,Q07646,Q5EB52	MEST,MEST,MEST,MEST,MEST,MEST,MEST,Mest,Mest,MEST
PF17862	AAA+ lid domain	1037/5418	0.191399	491DD	ATP-dependent peptidase activity	310/324	0.95679	4.99893	A8K5H7,O88967,Q96I63,Q96TA2,Q9NQ51,Q9Y2Q2	N/A,Yme1l1,YME1L1,YME1L1,FTSH,N/A
PF17862	AAA+ lid domain	1037/5418	0.191399	48WMM	mitochondrial outer membrane permeabilization involved in programmed cell death	223/234	0.952991	4.97908	A0A2R8Y3M4,A0A2R8Y4Y7,A0A2R8Y6K2,A0A2R8Y726,A0A2R8Y7B8,A0A2R8Y7E2,A0A2R8YFW4,A0A2U3TZH1,D3YZN4,Q3ULF4,Q9UQ90	SPG7,SPG7,SPG7,SPG7,SPG7,SPG7,SPG7,SPG7,Spg7,Spg7,SPG7
PF00536	SAM domain (Sterile alpha motif)	2797/14847	0.188388	493YP	trans-synaptic signaling by trans-synaptic complex, modulating synaptic transmission	174/186	0.935484	4.96572	B4DQP7,P29323,P54763,Q4LE53	N/A,EPHB2,Ephb2,EPHB2 variant protein
PF03020	LEM domain	231/1201	0.19234	48UUK	chromosome attachment to the nuclear envelope	84/88	0.954545	4.96281	A0A024RCZ1,A0A220T1R7,Q6DVA0,Q8NC56	LEMD2,LEMD2,Lemd2,LEMD2
PF00168	C2 domain	5503/31057	0.17719	490PT	negative regulation of response to oxidative stress	393/448	0.877232	4.95079	D6RA42,E5RJR1,E9PV86,E9PW38,H0YA70,Q6DN14,Q8C6J4,Q8C8C0	MCTP1,MCTP1,Mctp1,Mctp1,MCTP1,MCTP1,Mctp1,Mctp1
PF12662	Complement Clr-like EGF-like	1000/5260	0.190114	497BX	positive regulation of presynaptic membrane organization	155/165	0.939394	4.94121	D3DQQ7,O75096,Q8VI56	LRP4,LRP4,Lrp4
PF00106	short chain dehydrogenase	1448/9308	0.155565	48X89	testosterone dehydrogenase (NAD+) activity	112/146	0.767123	4.9312	P37059,P51658,Q53GD0,Q91X35	HSD17B2,Hsd17b2,N/A,Hsd17b2
PF00622	SPRY domain	2163/16303	0.132675	49NUJ	PRY	17/26	0.653846	4.92818	A0A1S5UZ21,Q6UXG8,Q8BJE2	BTNL9,BTNL9,Btnl9
PF07966	A1 Propeptide	25/1424	0.0175562	48Z3C	Belongs to the peptidase A1 family	17/197	0.0862944	4.91533	A0A1B0GU03,A0A1B0GU92	N/A,N/A
PF00536	SAM domain (Sterile alpha motif)	2797/14847	0.188388	49358	cell migration involved in sprouting angiogenesis	162/175	0.925714	4.91386	P54760,P54761,Q3V1K8,Q541P7,Q59F17,Q8C7S3,Q8C8K1,Q91YM0	EPHB4,Ephb4,Ephb4,EPHB4,N/A,Ephb4,Ephb4,Ephb4
PF11938	TLR4 regulator and MIR-interacting MSAP	117/824	0.14199	495WY	cysteine-rich with EGF-like	113/162	0.697531	4.91253	A0A024R2G1,A0A669KAV0,A0A804HKD9,A0A8C8KJP3,A8C1T7,Q91XD7,Q96HD1	CRELD1,CRELD1,CRELD1,CRELD1,Creld1,Creld1,CRELD1
PF00168	C2 domain	5503/31057	0.17719	49636	endoplasmic reticulum-plasma membrane tethering	191/220	0.868182	4.89971	A0A024RB16,A0A024RB17,B3KMV5,B3KY56,Q3U7R1,Q9BSJ8	FAM62A,FAM62A,N/A,N/A,Esyt1,ESYT1
PF00969	Class II histocompatibility antigen, beta domain	5129/25101	0.204334	48ZYR	positive regulation of antigen processing and presentation of peptide antigen via MHC class I	45575	1	4.89394	B4DS72,E7ENX8	N/A,N/A
PF00026	Eukaryotic aspartyl protease	446/2485	0.179477	4901B	amyloid-beta metabolic process	236/269	0.877323	4.88823	A0A024R3D5,A0A024R3D7,A0A024R3E8,A0A024R3F9,A0A7P0TAB4,B3KQJ4,B7Z3K2,B7Z3Z4,E9PJG7,F6TV37,P56817,P56818,Q5W9H2,Q69ZQ6,Q8BQY4,Q8C4F4,Q8C7R1,Q8IYC8,Q9CUU5	BACE1,BACE1,BACE1,BACE1,BACE1,N/A,N/A,BACE1,BACE1,Bace1,BACE1,Bace1,KIAA1149,Bace1,Bace1,Bace1,Bace1,BACE1,Bace1
PF01400	Astacin (Peptidase family M12A)	371/1949	0.190354	495FR	Meprin A	153/165	0.927273	4.87131	J3QKX5,Q16820,Q61847	MEP1B,MEP1B,Mep1b
PF02493	MORN repeat	420/2549	0.16477	494X1	regulation of store-operated calcium entry	64/80	0.8	4.85524	A8K396,Q69F39,Q76JQ0,Q80WT0,Q96JJ6	N/A,N/A,Jph4,Jph4,JPH4
PF00168	C2 domain	5503/31057	0.17719	495Z3	calcium ion-regulated exocytosis of neurotransmitter	80/93	0.860215	4.85475	A6NCR4,F2Z3W8,H0Y3G9,Q496Q3,Q8NBV8,Q9R0N6	SYT8,Syt8,SYT8,Syt8,SYT8,Syt8
PF02493	MORN repeat	420/2549	0.16477	490DP	Junctophilin 3	125/157	0.796178	4.83204	B4DIC1,Q8BR43,Q8WXH2,Q9ET77	N/A,Jph3,JPH3,Jph3
PF12662	Complement Clr-like EGF-like	1000/5260	0.190114	496U9	Complement component C1q receptor	78/85	0.917647	4.82682	O89103,Q59EB6,Q8IXK1,Q9NPY3	Cd93,N/A,CD93,CD93
PF01823	MAC/Perforin domain	496/2455	0.202037	491R8	MAC/Perforin domain	156/161	0.968944	4.79588	A1L314,B3KUT2,E9QN37,Q2M385,Q5RKV8,Q9JI82	Mpeg1,N/A,Mpeg1,MPEG1,Pfpl,Pfpl
PF02493	MORN repeat	420/2549	0.16477	495UG	structural constituent of muscle	128/162	0.790123	4.7953	Q4KMX3,Q7Z682,Q86VR1,Q9ET80,Q9HDC5	JPH1,DKFZp779I2251,JPH1,Jph1,JPH1
PF00355	Rieske [2Fe-2S] domain	149/777	0.191763	48X95	ubiquinol-cytochrome-c reductase activity	139/154	0.902597	4.70683	A0A384MTZ1,A0A384NPX8,P0C7P4,P47985,Q9CR68	N/A,N/A,UQCRFS1P1,UQCRFS1,Uqcrfs1
PF00168	C2 domain	5503/31057	0.17719	48YD4	Synaptotagmin IV	119/143	0.832168	4.69646	A8K539,P40749,Q571C5,Q9H2B2	N/A,Syt4,Syt4,SYT4
PF00170	bZIP transcription factor	822/5081	0.161779	490X8	cAMP responsive element binding protein 3-like 1	85/112	0.758929	4.69114	A0A0R4J082,B2RA75,Q96BA8,Q9Z125	Creb3l1,N/A,CREB3L1,Creb3l1
PF12662	Complement Clr-like EGF-like	1000/5260	0.190114	49100000	folate import across plasma membrane	156/175	0.891429	4.68891	A2ARV4,P98164,Q4ZG84,Q7Z5C0,Q7Z5C1	Lrp2,LRP2,LRP2,N/A,N/A
PF00045	Hemopexin	776/3875	0.200258	48WU6	cell-cell adhesion mediated by cadherin	365/389	0.938303	4.68547	P51512,Q2PW48,Q86VV6,Q8BSA6,Q9R0S2,Q9WTR0,Q9Y5R2	MMP16,N/A,MMP24,Mmp16,Mmp24,Mmp16,MMP24
PF13695	Zinc-binding domain	34/688	0.0494186	49225	Receptor-transporting protein	25/108	0.231481	4.6841	Q9BQQ7	RTP3
PF00045	Hemopexin	776/3875	0.200258	491AQ	positive regulation of B cell differentiation	218/235	0.92766	4.63232	B2R6P3,K4RH61,P50281,P53690,Q3TQH0,Q3U2T0,Q6DFU5	N/A,MMP14,MMP14,Mmp14,Mmp14,Mmp14,Mmp14
PF00168	C2 domain	5503/31057	0.17719	48WFU	Synaptotagmin VII	298/364	0.818681	4.62035	A0A286YCR9,A0A2C9F2C1,A0A494B991,A0A494B9N4,A0A494BB44,A0A498WGM0,O43581,Q9R0N7	Syt7,Syt7,Syt7,Syt7,Syt7,Syt7,SYT7,Syt7
PF00106	short chain dehydrogenase	1448/9308	0.155565	49274	oxidoreductase activity	145/203	0.714286	4.59155	A0A087WWR3,J3QSE6,Q7Z5J1	HSD11B1L,HSD11B1L,HSD11B1L
PF00168	C2 domain	5503/31057	0.17719	492UG	Ferlin C-terminus	86/106	0.811321	4.57881	A0A286YFD1,A0AVI2,B7ZLI3,Q2NNQ7	FER1L5,FER1L5,FER1L5,FER1L5
PF10354	rRNA (uridine-N3-)-methyltransferase BTM5-like	30/146	0.205479	49502	dol-P-Man:Man(6)GlcNAc(2)-PP-Dol alpha-1,2-mannosyltransferase activity	29/31	0.935484	4.55269	A0A087WZ62,B4DYW0	N/A,N/A
PF00170	bZIP transcription factor	822/5081	0.161779	49074	cAMP response element binding	96/131	0.732824	4.52978	B4DMZ9,Q8TEY5	N/A,CREB3L4
PF00106	short chain dehydrogenase	1448/9308	0.155565	492BY	regulation of blood volume by renal aldosterone	97/138	0.702899	4.51836	P51661,P80365,Q3U2R0,Q6NZB9	Hsd11b2,HSD11B2,Hsd11b2,Hsd11b2
PF01823	MAC/Perforin domain	496/2455	0.202037	48ZMM	establishment of body hair or bristle planar orientation	173/190	0.910526	4.50674	A0A0A0MRH9,B3KXH9,H0Y3A8,O75129,Q80Z10	ASTN2,N/A,ASTN2,ASTN2,Astn2
PF00170	bZIP transcription factor	822/5081	0.161779	496Y8	cAMP response element binding	117/161	0.726708	4.49198	Q68CJ9,Q91XE9	CREB3L3,Creb3l3
PF00026	Eukaryotic aspartyl protease	446/2485	0.179477	492FD	negative regulation of amyloid precursor protein biosynthetic process	166/206	0.805825	4.48986	A0A0R4J0I8,B3KNE8,Q9JL18,Q9Y5Z0	Bace2,N/A,Bace2,BACE2
PF00884	Sulfatase	751/3349	0.224246	49953	C-terminal region of aryl-sulfatase	51/51	1	4.45939	P54793	ARSF
PF00884	Sulfatase	751/3349	0.224246	494JG	Phosphatidylinositol glycan anchor biosynthesis, class N	14/14	1	4.45939	A0A1W2PNQ8	PIGN
PF00168	C2 domain	5503/31057	0.17719	490ZT	endoplasmic reticulum-plasma membrane tethering	130/165	0.787879	4.44651	A0FGR9,Q5DTI8	ESYT3,Esyt3
PF00045	Hemopexin	776/3875	0.200258	491R3	Belongs to the peptidase M10A family	146/164	0.890244	4.44548	A0A024R6U8,O54732,P51511,Q7KZY0	MMP15,Mmp15,MMP15,N/A
PF00089	Trypsin	2630/21148	0.124362	48W55	Transmembrane protease, serine 7	86/156	0.551282	4.43289	Q7RTY8,Q8BIK6	TMPRSS7,Tmprss7
PF12662	Complement Clr-like EGF-like	1000/5260	0.190114	48YED	Belongs to the G-protein coupled receptor 2 family	31/37	0.837838	4.40703	A8K2Y6,A8K653,B2R8T0,Q14246,Q3U1M9,Q3U9R0,Q61549	N/A,N/A,N/A,ADGRE1,Adgre1,Adgre1,Adgre1
PF00106	short chain dehydrogenase	1448/9308	0.155565	491ZK	Dehydrogenase reductase SDR family member	126/185	0.681081	4.37811	A0A1Y7VLS1,A0A1Y7VN19,H0YJE4,Q659E8,Q9CXR1,Q9Y394	Dhrs7,Dhrs7,DHRS7,DKFZp564H1664,Dhrs7,DHRS7
PF00168	C2 domain	5503/31057	0.17719	48XIN	endoplasmic reticulum-plasma membrane tethering	269/348	0.772989	4.36248	A0A499FIX8,A0FGR8,H7BXI1,Q3TZZ7	ESYT2,ESYT2,ESYT2,Esyt2
PF00168	C2 domain	5503/31057	0.17719	492FZ	calcium ion-regulated exocytosis of neurotransmitter	122/158	0.772152	4.35775	A0A096LNH4,A8K2C1,Q8C6N3,Q9BQS2	LOC102724488,N/A,Syt15,SYT15
PF13193	AMP-binding enzyme C-terminal domain	456/3386	0.134672	48Y9M	pristanate-CoA ligase activity	210/359	0.584958	4.34357	O14975,Q14C57,Q4LDG0,Q53GS2,Q9Y2P5	SLC27A2,Slc27a5,Slc27a5,N/A,SLC27A5
PF00089	Trypsin	2630/21148	0.124362	490QD	serine-type endopeptidase activity	95/179	0.530726	4.2676	A0A3B3IU58,B2RY54,D3YTR8,P69525,Q0X0F1,Q0X0F2,Q7Z410	TMPRSS9,Tmprss9,Tmprss9,Tmprss9,Tmprss9,serase-1B,TMPRSS9
PF01207	Dihydrouridine synthase (Dus)	12/799	0.0150188	498HH	tRNA dihydrouridine synthesis	11/173	0.0635838	4.23362	A0A669KAY5,A0A669KB27,A0A669KBH7	DUS4L-BCAP29,DUS4L-BCAP29,DUS4L-BCAP29
PF01494	FAD binding domain	66/1695	0.0389381	48Y9J	Catalyzes the hydroxylation of L-kynurenine (L-Kyn) to form 3-hydroxy-L-kynurenine (L-3OHKyn). Required for synthesis of quinolinic acid, a neurotoxic NMDA receptor antagonist and potential endogenous inhibitor of NMDA receptor signaling in axonal targeting, synaptogenesis and apoptosis during brain development. Quinolinic acid may also affect NMDA receptor signaling in pancreatic beta cells, ost…	37/225	0.164444	4.22323	Q91WN4	Kmo
PF00168	C2 domain	5503/31057	0.17719	4983Y	calcium ion-regulated exocytosis of neurotransmitter	89/119	0.747899	4.22088	A0A024R4N8,O00445,Q05BS5,Q4FD32,Q9R0N5	SYT5,SYT5,SYT5,N/A,Syt5
PF00168	C2 domain	5503/31057	0.17719	48URP	calcium ion-regulated exocytosis of neurotransmitter	81/109	0.743119	4.1939	Q7L8C5,Q9EQT6	SYT13,Syt13
PF00354	Pentaxin family	484/2086	0.232023	493UI	receptor 126	280/289	0.968858	4.1757	Q86SQ4	ADGRG6
PF00884	Sulfatase	751/3349	0.224246	49596	Steroid sulfatase (microsomal), isozyme S	198/212	0.933962	4.1649	A0A590UJL0,A0A590UJT4,A0A590UJY9,P08842	STS,STS,STS,STS
PF00051	Kringle domain	719/3066	0.234508	49787	embryonic genitalia morphogenesis	162/166	0.975904	4.1615	A0A024R2A0,A1L4F5,B1APY4,E9PUN5,Q01974,Q3TZP9,Q8BSP6,Q8C3W2,Q8K0Q8,Q9Z138	ROR2,ROR2,ROR2,Ror2,ROR2,Ror2,Ror2,Ror2,Ror2,Ror2
PF00884	Sulfatase	751/3349	0.224246	48XTV	sulfuric ester hydrolase activity	391/421	0.928741	4.14162	A0A140VK06,A0A5F9ZHX8,A0A5F9ZHZ5,A0A804HHU6,A0A804HIF5,A0A804HIX6,A0A804HJ07,A0A804HK35,A1L484,B2R7S0,B7Z1M0,B7Z6V4,F5GYY5,F5H324,P51689,P51690,Q5FYA8	N/A,ARSL,ARSL,ARSL,ARSL,ARSL,ARSL,ARSL,ARSE,N/A,N/A,N/A,ARSL,ARSL,ARSD,ARSL,ARSH
PF00413	Matrixin	814/3672	0.221678	491AQ	positive regulation of B cell differentiation	218/238	0.915966	4.13198	B2R6P3,K4RH61,P50281,P53690,Q3TQH0,Q3U2T0,Q6DFU5	N/A,MMP14,MMP14,Mmp14,Mmp14,Mmp14,Mmp14
PF00413	Matrixin	814/3672	0.221678	48WU6	cell-cell adhesion mediated by cadherin	361/395	0.913924	4.12276	P51512,Q2PW48,Q86VV6,Q9R0S2,Q9WTR0,Q9Y5R2	MMP16,N/A,MMP24,Mmp24,Mmp16,MMP24
PF00233	3'5'-cyclic nucleotide phosphodiesterase	352/6717	0.0524043	496XB	3',5'-cyclic-AMP phosphodiesterase activity	57/264	0.215909	4.12006	A0A024R7W6,P70453	PDE7A,Pde7a
PF00594	Vitamin K-dependent carboxylation/gamma-carboxyglutamic (GLA) domain	479/2109	0.227122	498CV	calcium ion binding	101/108	0.935185	4.11755	A0A6I8PL69,A6NDZ7,Q6PAQ9,Q9BZD7	PRRG3,PRRG3,Prrg3,PRRG3
PF00594	Vitamin K-dependent carboxylation/gamma-carboxyglutamic (GLA) domain	479/2109	0.227122	491K1	Proline rich Gla (G-carboxyglutamic acid) 4 (transmembrane)	101/108	0.935185	4.11755	A0A0S2Z5N9,A2A6Z6,Q3TLN5,Q4KL73,Q8BGN6,Q9BZD6	PRRG4,Prrg4,Prrg4,Prrg4,Prrg4,PRRG4
PF00051	Kringle domain	719/3066	0.234508	498H9	Belongs to the protein kinase superfamily. Tyr protein kinase family	168/174	0.965517	4.11721	A2VCQ3,Q01973,Q8BNP9,Q9Z139	ROR1,ROR1,Ror1,Ror1
PF01223	DNA/RNA non-specific endonuclease	240/1490	0.161074	490AZ	phosphodiesterase I activity	225/344	0.65407	4.06068	A0A0R4J1Q7,A8KA38,B2RBY8,G3X9S2,O14638,P06802,P22413,Q6DYE8	Enpp1,N/A,N/A,Enpp1,ENPP3,Enpp1,ENPP1,Enpp3
PF17862	AAA+ lid domain	1037/5418	0.191399	4908V	ATPase family, AAA	132/170	0.776471	4.05682	A0A494B9Y0,Q8NBU5,Q9D5T0	Atad1,ATAD1,Atad1
PF12662	Complement Clr-like EGF-like	1000/5260	0.190114	48WNX	alpha-2 macroglobulin receptor activity	347/450	0.771111	4.05604	A0A0R4J0I9,A2API5,Q07954,Q59EV4,Q59FG2,Q91ZX7,Q9JI18,Q9NZR2	Lrp1,Lrp1b,LRP1,N/A,N/A,Lrp1,Lrp1b,LRP1B
PF02889	Sec63 Brl domain	190/776	0.244845	490IU	posttranslational protein targeting to membrane, translocation	189/192	0.984375	4.02039	A0A0S2Z518,A0A0S2Z5M1,B3KNE7,B3KQF0,Q80YG4,Q8VHE0,Q9UGP8	SEC63,SEC63,N/A,N/A,Sec63,Sec63,SEC63
PF00594	Vitamin K-dependent carboxylation/gamma-carboxyglutamic (GLA) domain	479/2109	0.227122	491N8	serine-type endopeptidase activity	80/88	0.909091	4.00266	A0A1B0GR55,A0A1B0GS92,A0A1B0GSK7,A0A1B0GSY3,O14669,Q8R182,Q8TAS3	Prrg2,Prrg2,Prrg2,Prrg2,PRRG2,Prrg2,PRRG2
PF00226	DnaJ domain	1984/7892	0.251394	498H3	DnaJ molecular chaperone homology domain	124/124	1	3.97782	K3W4M1,Q6GTN1,Q9D844,Q9NNZ3	Dnajc4,Dnajc4,Dnajc4,DNAJC4
PF00226	DnaJ domain	1984/7892	0.251394	490IU	posttranslational protein targeting to membrane, translocation	188/188	1	3.97782	A0A0S2Z518,A0A0S2Z5M1,A6PVC9,B3KQF0,Q80YG4,Q8VHE0,Q9UGP8	SEC63,SEC63,SEC63,N/A,Sec63,Sec63,SEC63
PF00561	alpha/beta hydrolase fold	582/3506	0.166001	48UTW	abhydrolase domain containing 1	64/97	0.659794	3.97463	A0A140VJD1,Q96SE0	ABHD1,ABHD1
PF00226	DnaJ domain	1984/7892	0.251394	48WXK	cristae formation	208/209	0.995215	3.95879	A0A8I5KXQ7,A2A8D1,B1AK20,B4DPK2,E9Q8B3,Q5TH61,Q5U458,Q9NVH1,Q9UMU8	DNAJC11,Dnajc11,DNAJC11,N/A,Dnajc11,DNAJC11,Dnajc11,DNAJC11,N/A
PF00413	Matrixin	814/3672	0.221678	491R3	Belongs to the peptidase M10A family	143/165	0.866667	3.90958	A0A024R6U8,O54732,P51511,Q7KZY0	MMP15,Mmp15,MMP15,N/A
PF00092	von Willebrand factor type A domain	2689/11077	0.242755	491N2	anthrax toxin receptor 2	250/264	0.94697	3.90092	A0A0G2JE26,A0A7P0TAR4,A0A7P0Z4A8,A4FUA5,J3KPY9,P58335,Q32Q26,Q3TCL6,Q6DFX2	Antxr2,ANTXR2,ANTXR2,ANTXR2,ANTXR2,ANTXR2,ANTXR2,Antxr2,Antxr2
PF00085	Thioredoxin	1365/5356	0.254854	48ZE7	Thioredoxin-related transmembrane protein	169/170	0.994118	3.90073	B2R7I0,B7Z4Y0,D3Z2J6,Q9D710,Q9Y320	N/A,N/A,Tmx2,Tmx2,TMX2
PF01471	Putative peptidoglycan binding domain	713/2979	0.239342	491AQ	positive regulation of B cell differentiation	209/224	0.933036	3.89834	B2R6P3,K4RH61,P50281,P53690,Q3TQH0,Q3U2T0,Q6DFU5	N/A,MMP14,MMP14,Mmp14,Mmp14,Mmp14,Mmp14
PF00226	DnaJ domain	1984/7892	0.251394	48WMV	homolog, subfamily C, member 22	98/100	0.98	3.89827	A0A024R0Z2,Q8CHS2,Q8N4W6	FLJ13236,Dnajc22,DNAJC22
PF00085	Thioredoxin	1365/5356	0.254854	496IW	cell redox homeostasis	142/143	0.993007	3.89637	B4DS52,H0Y997,Q6P6J9,Q7Z345,Q96J42	N/A,TXNDC15,Txndc15,DKFZp686L0872,TXNDC15
PF00092	von Willebrand factor type A domain	2689/11077	0.242755	490N7	calcium ion transport	67/71	0.943662	3.8873	A0A0A0MQY7,A0A3B3ISH2,Q5VU97	CACHD1,CACHD1,CACHD1
PF00226	DnaJ domain	1984/7892	0.251394	492F3	cell redox homeostasis	150/154	0.974026	3.8745	A8K8W4,Q5TDG9,Q5TDH4,Q80TN4,Q9Y2G8	N/A,DNAJC16,DNAJC16,Dnajc16,DNAJC16
PF00328	Histidine phosphatase superfamily (branch 2)	450/2278	0.197542	48XEU	acid phosphatase activity	207/271	0.763838	3.86672	A0A5F8MPS7,A0A5F9ZHR7,B7Z4Z2,B7Z552,B7Z6L8,B7Z7D2,B7Z8T9,E9PHY0,E9PQY3,P11117,P24638,Q3U4F3	Acp2,ACP2,N/A,N/A,N/A,ACP2,N/A,ACP2,ACP2,ACP2,Acp2,Acp2
PF13519	von Willebrand factor type A domain	131/1219	0.107465	4910X	intracellular chloride channel activity	108/260	0.415385	3.8653	Q9EQR4,Q9R070	Clca3a2,Clca3a2
PF01834	XRCC1 N terminal domain	43/406	0.105911	49453	store-operated calcium channel activity	38/93	0.408602	3.85796	F8VQM8,Q5F0M4,Q9R244	Xntrpc,N/A,Trpc2
PF00226	DnaJ domain	1984/7892	0.251394	492DJ	homolog, subfamily B, member 14	126/130	0.969231	3.85543	A0A024RDI9,Q149L6,Q8TBM8	DNAJB14,Dnajb14,DNAJB14
PF00085	Thioredoxin	1365/5356	0.254854	492F3	cell redox homeostasis	148/151	0.980132	3.84585	A8K8W4,Q5TDG9,Q5TDH4,Q80TN4,Q9Y2G8	N/A,DNAJC16,DNAJC16,Dnajc16,DNAJC16
PF00226	DnaJ domain	1984/7892	0.251394	48XTA	homolog subfamily B member	171/177	0.966102	3.84298	J3KPS0,Q8C4C9,Q9NXW2,Q9QYI4,V9GYN7	DNAJB12,Dnajb12,DNAJB12,Dnajb12,DNAJB12
PF00969	Class II histocompatibility antigen, beta domain	5129/25101	0.204334	491Y4	class II histocompatibility antigen, DO beta	126/161	0.782609	3.83004	A0A068BD53,A0A068BGW6,A0A140T9Z3,A0A1V0E3R2,A0A1V0E3U2,A0A494BB12,A0JNW8,E9Q479,O35424,P13765,Q31143,Q3T9T7,Q3U1X7,Q496U1,Q496U2,Q5QNS2,Q6FHE3,X5CF66,X5D174	H2-Ob,H2-Ob,HLA-DOB,HLA_DOB,HLA_DOB,H2-Ob,H2-Ob,H2-Ob,H2-Ob,HLA-DOB,N/A,H2-Ob,H2-Ob,H2-Ob,H2-Ob,HLA-DOB,HLA-DOB,HLA-DOB,HLA-DOB
PF01471	Putative peptidoglycan binding domain	713/2979	0.239342	48WU6	cell-cell adhesion mediated by cadherin	322/354	0.909605	3.80044	P51512,Q2PW48,Q86VV6,Q9R0S2,Q9WTR0,Q9Y5R2	MMP16,N/A,MMP24,Mmp24,Mmp16,MMP24
PF00226	DnaJ domain	1984/7892	0.251394	48XHP	homolog subfamily C member 1	168/177	0.949153	3.77556	Q61712,Q96KC8	Dnajc1,DNAJC1
PF00226	DnaJ domain	1984/7892	0.251394	4970J	Domain of unknown function (DUF1977)	136/144	0.944444	3.75683	Q9CZJ9,Q9H819	Dnajc18,DNAJC18
PF03098	Animal haem peroxidase	530/2074	0.255545	49126	Dual oxidase	343/358	0.958101	3.74925	A0A024R5R2,A0A494BAW1,A2AQ92,A2AQ99,A8K2V7,B7ZWM4,Q14C85,Q59GU9,Q8BZ02,Q9NRD8,Q9NRD9,X6RAN8	DUOX1,Duox2,Duox1,Duox2,N/A,Duox2,DUOX1,N/A,Duox1,DUOX2,DUOX1,DUOX2
PF13637	Ankyrin repeats (many copies)	798/10115	0.0788927	48WA3	Ankyrin repeat and SOCS box	34/115	0.295652	3.74752	Q8WXH4	ASB11
PF01400	Astacin (Peptidase family M12A)	371/1949	0.190354	491S3	metalloendopeptidase activity	163/229	0.71179	3.7393	A0A0R4J043,B7ZL91,P28825,Q16819	Mep1a,MEP1A,Mep1a,MEP1A
PF02493	MORN repeat	420/2549	0.16477	490UH	phosphatidylinositol-5-phosphate binding	88/143	0.615385	3.7348	B4E3T9,Q86VZ3,Q9BR39,Q9ET78	N/A,JPH2,JPH2,Jph2
PF01436	NHL repeat	318/1791	0.177554	493QU	peptidylamidoglycolate lyase activity	308/465	0.662366	3.73049	A0A804HI59,A0A804HIQ0,A0A804HLE0,A0A8C8KD64,A1L331,B4DKE0,E9Q704,F8VQA4,H0Y9I4,P19021,P97467,Q3V1A8	PAM,PAM,PAM,PAM,Pam,N/A,Pam,Pam,PAM,PAM,Pam,Pam
PF00168	C2 domain	5503/31057	0.17719	4932G	Fer-1-like protein	70/106	0.660377	3.72694	A3KGK3,Z4YL23	Fer1l4,Fer1l4
PF00594	Vitamin K-dependent carboxylation/gamma-carboxyglutamic (GLA) domain	479/2109	0.227122	490G9	Transmembrane gamma-carboxyglutamic acid protein	140/166	0.843373	3.71331	A2BFE8,C9J6P5,C9JNY5,O14668,Q8NEK6	Prrg1,PRRG1,PRRG1,PRRG1,PRRG1
PF00085	Thioredoxin	1365/5356	0.254854	492CE	protein disulfide isomerase activity	137/145	0.944828	3.70732	E9PIN7,Q0P5W2,Q8C0L0,Q9H1E5	TMX4,Tmx4,Tmx4,TMX4
PF00743	Flavin-binding monooxygenase-like	217/1139	0.190518	492ZM	N,N-dimethylaniline monooxygenase activity	103/146	0.705479	3.70295	A0A024R934,B2RCG5,P50285,Q01740	FMO1,N/A,Fmo1,FMO1
PF01471	Putative peptidoglycan binding domain	713/2979	0.239342	491R3	Belongs to the peptidase M10A family	135/153	0.882353	3.68658	A0A024R6U8,O54732,P51511	MMP15,Mmp15,MMP15
PF00328	Histidine phosphatase superfamily (branch 2)	450/2278	0.197542	49800	acid phosphatase	80/110	0.727273	3.68162	D3YTS9,F6WRF1,Q9BZG2	Acp4,Acp4,ACP4
PF00969	Class II histocompatibility antigen, beta domain	5129/25101	0.204334	48V44	HLA class II histocompatibility antigen, DM beta	153/204	0.75	3.67045	A0A0G2JI43,A0A0G2JIJ2,A0A1V0E3K4,A0A1V0E3L6,A0A1V0E3N8,A0A1V0E3P2,B7ZNR3,B7ZNR4,P28068,P35737,P70238,P70239,P70240,P70241,P70679,Q31094,Q31099,Q31109,Q31110,Q31111,Q31112,Q31113,Q31114,Q31128,Q31606,Q31622,Q31630,Q31631,Q3TC77,Q3TDW0,Q6LEU6,Q95552,Q95602,Q9BCZ2,X5CKA5	HLA-DMB,HLA-DMB,HLA-DMB,HLA-DMB,HLA-DMB,HLA-DMB,H2-DMb2,H2-DMb2,HLA-DMB,H2-DMb1,H2-DMb2,H2-DMb2,H2-DMb2,H2-DMb2,H2-DMb2,H2-DMb1,H2-DMb2,H2-DMb1,H2-DMb1,H2-DMb1,H2-DMb2,H2-DMb2,H2-DMb2,H2-DMb1,H2-DMb1,H2-DMb1,H2-DMb1,H2-DMb1,H2-DMb1,H2-DMb1,HLA-DMB,H2-DMb2,H2-DMb2,H2-DMb1,HLA-DMB
PF00085	Thioredoxin	1365/5356	0.254854	495JD	protein disulfide isomerase activity	130/139	0.935252	3.66975	F6V084,Q8VBT0,Q9H3N1	Tmx1,Tmx1,TMX1
PF01073	3-beta hydroxysteroid dehydrogenase/isomerase family	142/881	0.16118	491WT	3-beta-hydroxy-delta5-steroid dehydrogenase activity	76/129	0.589147	3.6552	Q9D665	Sdr42e1
PF01033	Somatomedin B domain	368/1735	0.212104	49303	Sushi domain-containing protein	71/92	0.771739	3.6385	A0A140VJW3,Q9DBX3,Q9UGT4	SUSD2,Susd2,SUSD2
PF14634	zinc-RING finger domain	173/629	0.27504	493PU	ring finger protein 186	35/35	1	3.63584	A2ALL3,Q9D241	Rnf186,Rnf186
PF12146	Serine aminopeptidase, S33	289/1071	0.269841	490XQ	protein depalmitoylation	86/88	0.977273	3.62166	A0A024RDX1,Q7L211,Q80UX8	ABHD13,ABHD13,Abhd13
PF00226	DnaJ domain	1984/7892	0.251394	48Z2M	DnaJ molecular chaperone homology domain	111/122	0.909836	3.61917	A2ALW5,Q9H1X3	Dnajc25,DNAJC25
PF00092	von Willebrand factor type A domain	2689/11077	0.242755	48VQ0	integrin-mediated signaling pathway	576/657	0.876712	3.61151	A0A0R4J1B4,E9PXZ7,E9Q5K8,E9Q604,G5E8F1,H3BKX8,H3BN02,P05555,P11215,P20702,Q13349,Q3TBT0,Q3TD13,Q3TD86,Q3U171,Q3U1P9,Q3U1U4,Q3U3F0,Q3U4I5,Q3V0T4,Q59H14,Q6KAS4,Q9QXH4	Itgam,Itgad,Itgam,Itgam,Itgam,Itgad,ITGAX,Itgam,ITGAM,ITGAX,ITGAD,N/A,Itgax,N/A,Itgad,Itgax,Gm49368,N/A,N/A,Itgad,N/A,Itgax,Itgax
PF00226	DnaJ domain	1984/7892	0.251394	48ZR6	homolog subfamily C member	275/304	0.904605	3.59836	A0A024R7Z1,A2AUE1,G5E8T0,P60904,Q921J3,Q9CQ94,Q9H3Z4,Q9UF47	DNAJC5B,Dnajc5,Dnajc5,Dnajc5,Dnajc5,Dnajc5b,DNAJC5,DNAJC5B
PF00354	Pentaxin family	484/2086	0.232023	48ZJS	G protein-coupled receptor	30/36	0.833333	3.5916	Q8IZF6	ADGRG4
PF00168	C2 domain	5503/31057	0.17719	48XNQ	Synaptotagmin	256/404	0.633663	3.57617	A0A5F8MPS8,A0A7I2PMW4,Q059J3,Q5T7P8,Q6XYQ8,Q9R0N4,Q9R0N8	Syt6,SYT6,Syt10,SYT6,SYT10,Syt10,Syt6
PF11365	Protein SOGA	38/644	0.0590062	48VV3	SOGA family member	35/166	0.210843	3.57324	Q6NZL0	Soga3
PF03815	LCCL domain	349/1267	0.275454	4948Z	Discoidin, CUB and LCCL	142/145	0.97931	3.55526	Q8N8Z6,Q9D4J3	DCBLD1,Dcbld1
PF00354	Pentaxin family	484/2086	0.232023	48YI1	7 transmembrane receptor (Secretin family)	61/74	0.824324	3.55277	Q7Z7M1	ADGRD2
PF00085	Thioredoxin	1365/5356	0.254854	493X1	flavin-linked sulfhydryl oxidase activity	93/103	0.902913	3.54286	Q3TMX7,Q6ZRP7	Qsox2,QSOX2
PF00090	Thrombospondin type 1 domain	2943/10355	0.284211	4929V	Thrombospondin type 1 repeats	125/125	1	3.51852	A0A024R064,A0A0R4J0U4,A0A1B0GT60,Q9JM61,Q9NS62	hCG_29569,Thsd1,Thsd1,Thsd1,THSD1
PF00090	Thrombospondin type 1 domain	2943/10355	0.284211	496M2	netrin receptor activity	339/340	0.997059	3.50817	A0A087X152,A8K385,E0CX15,E9PVI4,O08747,O95185,Q3TPN7,Q3UQ08,Q3URW2,Q4W5H4	UNC5C,N/A,UNC5C,Unc5c,Unc5c,UNC5C,Unc5c,Unc5c,Unc5c,UNC5C
PF15682	Musculoskeletal, temporally activated-embryonic nuclear protein 1	16/157	0.101911	490C5	activation of store-operated calcium channel activity	15/42	0.357143	3.50446	A8MSY1	STIMATE-MUSTN1
PF00090	Thrombospondin type 1 domain	2943/10355	0.284211	4957Q	netrin receptor activity	240/242	0.991736	3.48944	C5IAW8,C9J2B6,Q6UXZ4,Q8K1S2	Unc5d,UNC5D,UNC5D,Unc5d
PF00092	von Willebrand factor type A domain	2689/11077	0.242755	48Z58	negative regulation of extracellular matrix assembly	333/396	0.840909	3.46402	A0A0N4SV16,A0A7P0T9B0,Q508I5,Q508I6,Q508I7,Q508I8,Q9CZ52,Q9H6X2	Antxr1,ANTXR1,ANTXR1/NNG1 fusion,ANTXR1/NNG1 fusion,ANTXR1/NNG1 fusion,ANTXR1/NNG1 fusion,Antxr1,ANTXR1
PF16363	GDP-mannose 4,6 dehydratase	162/876	0.184932	48V5N	UDP-glucuronate decarboxylase activity	153/239	0.640167	3.46165	A8K3Q3,D3YUF9,Q8NBZ7,Q91XL3	N/A,Uxs1,UXS1,Uxs1
PF00051	Kringle domain	719/3066	0.234508	498GN	negative regulation of phosphatidylinositol 3-kinase activity	119/147	0.809524	3.45202	A0A024R1M3,Q7TMJ8,Q96FE7,Z4YN57	MGC17330,Pik3ip1,PIK3IP1,Pik3ip1
PF13833	EF-hand domain pair	522/6548	0.079719	491D9	Kv channel interacting protein	113/411	0.274939	3.44885	A8K4N3,Q3YAA5,Q3YAA6,Q3YAB7	N/A,Kcnip4,Kcnip4,KCNIP4
PF00092	von Willebrand factor type A domain	2689/11077	0.242755	48VTV	collagen binding involved in cell-matrix adhesion	325/389	0.835476	3.44164	A0A0B4J1F0,A8K8T0,B4E282,B4E2A1,E9PXZ3,E9Q6R1,O75578,P61622,Q14BL5,Q7TQC3,Q9UKX5	Itga11,N/A,N/A,N/A,Itga10,Itga10,ITGA10,Itga11,Itga10,Itga11,ITGA11
PF00090	Thrombospondin type 1 domain	2943/10355	0.284211	4948H	netrin receptor activity	258/264	0.977273	3.43855	Q3TCV5,Q3TYW6,Q3UH38,Q8IZJ1,Q8K1S3	Unc5b,Unc5b,Unc5b,UNC5B,Unc5b
PF14634	zinc-RING finger domain	173/629	0.27504	492IN	negative regulation of TORC1 signaling	87/92	0.945652	3.43824	Q8BG47,Q8N8N0	Rnf152,RNF152
PF00090	Thrombospondin type 1 domain	2943/10355	0.284211	48WGB	brain-specific angiogenesis inhibitor	608/624	0.974359	3.4283	A0A804HJR2,A2A3C1,A2A3C2,A2A3C3,A2A3C6,A8K0Y1,B1ASC0,B4DKC3,H7BWZ2,H7BX74,H7BX92,O60241,O60242,Q499E3,Q68FL1,Q80ZF8,Q8CGM1	ADGRB3,ADGRB2,ADGRB2,ADGRB2,ADGRB2,N/A,Adgrb2,N/A,Adgrb2,Adgrb2,Adgrb2,ADGRB2,ADGRB3,Adgrb3,Adgrb3,Adgrb3,Adgrb2
PF00090	Thrombospondin type 1 domain	2943/10355	0.284211	494PA	Unc-5 homolog A (C. elegans)	139/143	0.972028	3.4201	H0Y8R2,Q8K1S4	UNC5A,Unc5a
PF03815	LCCL domain	349/1267	0.275454	491BB	discoidin, CUB and LCCL	162/172	0.94186	3.4193	B7Z7Y3,Q91ZV3,Q96PD2	N/A,Dcbld2,DCBLD2
PF00051	Kringle domain	719/3066	0.234508	48WDY	negative regulation of ossification	202/253	0.798419	3.40466	Q8K1S7,Q8NCW0,Q96MU8,Q99N43	Kremen2,KREMEN2,KREMEN1,Kremen1
PF07701	Heme NO binding associated	285/1085	0.262673	495HQ	guanylate cyclase activity	216/247	0.874494	3.32921	P51841,P52785,Q02846	GUCY2F,Gucy2e,GUCY2D
PF01033	Somatomedin B domain	368/1735	0.212104	490AZ	phosphodiesterase I activity	283/401	0.705736	3.32731	A0A0R4J1Q7,A0A1W2P8G4,A8KA38,B2RBY8,E9PE72,E9QQ26,F8W6H5,G3X9S2,O14638,P06802,P22413,Q148B3,Q308M7,Q6DYE8,Q91VZ7	Enpp1,Enpp3,N/A,N/A,ENPP1,Enpp1,ENPP3,Enpp1,ENPP3,Enpp1,ENPP1,Enpp3,N/A,Enpp3,Enpp3
PF13873	Myb/SANT-like DNA-binding domain	78/828	0.0942029	491JT	Syntaxin-like protein	29/93	0.311828	3.31017	A0AVG3,B7ZLB1,Q96NA8	TSNARE1,TSNARE1,TSNARE1
PF08742	C8 domain	161/2787	0.0577682	48VKX	binding of sperm to zona pellucida	118/620	0.190323	3.29459	B4DYT6,Q9Y493	N/A,ZAN
PF00092	von Willebrand factor type A domain	2689/11077	0.242755	48ZZI	ICAM-3 receptor activity	196/246	0.796748	3.2821	B2RAL6,B7ZN90,B7ZN91,B7ZN92,D3Z627,H2ELL3,P20701,P24063,Q3T9N8,Q3TB85,Q9R200,Q9WTV4	N/A,Itgal,Itgal,Itgal,Itgal,Itgal,ITGAL,Itgal,Itgal,Itgal,Itgal,Itgal
PF00053	Laminin EGF domain	2225/7404	0.300513	4900S	serotonergic neuron axon guidance	210/213	0.985915	3.28077	A0A076N9U7,A0A1L1SUG9,Q5Y190,Q91ZI0,Q9NYQ7	Celsr3,Celsr3,RESDA1,Celsr3,CELSR3
PF00053	Laminin EGF domain	2225/7404	0.300513	492VH	protein localization involved in establishment of planar polarity	443/450	0.984444	3.27588	A0A2I3BPU9,A0A6I8PRU0,B7Z7U7,O35161,Q571L9,Q5DU39,Q9HCU4,Q9NYQ6,Q9R0M0	Celsr1,CELSR1,N/A,Celsr1,Celsr1,Celsr2,CELSR2,CELSR1,Celsr2
PF01073	3-beta hydroxysteroid dehydrogenase/isomerase family	142/881	0.16118	48W4K	3-beta hydroxysteroid dehydrogenase/isomerase family	58/110	0.527273	3.27132	A6NKP2	SDR42E2
PF01826	Trypsin Inhibitor like cysteine rich domain	159/2240	0.0709821	48VKX	binding of sperm to zona pellucida	119/513	0.231969	3.26799	B4DYT6,E9PWQ7,O88799,Q99ND0,Q9Y493	N/A,Zan,Zan,N/A,ZAN
PF00053	Laminin EGF domain	2225/7404	0.300513	492A2	Multiple epidermal growth factor-like domains protein 9	124/127	0.976378	3.24903	Q0VGR4,Q8BH27,Q9H1U4	Megf9,Megf9,MEGF9
PF00090	Thrombospondin type 1 domain	2943/10355	0.284211	494P6	brain-specific angiogenesis inhibitor	211/229	0.921397	3.24195	A0A087WQV8,A0A2R8Y5M7,E5RG74,O14514,Q3UHD1,Q5DTN9	Adgrb1,ADGRB1,ADGRB1,ADGRB1,Adgrb1,Adgrb1
PF00090	Thrombospondin type 1 domain	2943/10355	0.284211	494RG	signal clustering	479/529	0.905482	3.18596	A0A3B3IRP9,A0A3B3IT43,B4DE33,B5ME80,B7Z2B3,C9JKR3,H0Y5U2,Q13591,Q3UPZ0,Q60519,Q62217,Q9P283,X5DR95	SEMA5B,SEMA5B,N/A,SEMA5B,N/A,SEMA5B,SEMA5B,SEMA5A,Sema5a,Sema5b,Sema5a,SEMA5B,SEMA5A
PF00092	von Willebrand factor type A domain	2689/11077	0.242755	48VQI	integrin	188/244	0.770492	3.17394	B4DTY8,P56199,Q3V3R4	N/A,ITGA1,Itga1
PF00053	Laminin EGF domain	2225/7404	0.300513	48VCH	scavenger receptor activity	201/211	0.952607	3.16993	A0A0A0MR54,A8K6Z5,B7ZC28,Q14162,Q5ND28,Q68EF1,Q96GP6	SCARF1,N/A,Scarf1,SCARF1,Scarf1,Scarf1,SCARF2
PF02841	Guanylate-binding protein, C-terminal domain	505/1599	0.315822	496M6	positive regulation of endoplasmic reticulum tubular network organization	183/183	1	3.16634	B4DXC4,E9PYT3,F5H6I7,Q6DD88,Q91YH5	N/A,Atl3,ATL3,ATL3,Atl3
PF02841	Guanylate-binding protein, C-terminal domain	505/1599	0.315822	490TW	Atlastin GTPase 2	244/244	1	3.16634	B5MCN0,B7Z2H0,B7Z8V5,E9QND8,Q8BYP9,Q8NHH9	ATL2,N/A,N/A,Atl2,Atl2,ATL2
PF02841	Guanylate-binding protein, C-terminal domain	505/1599	0.315822	4905P	endoplasmic reticulum tubular network membrane organization	74/74	1	3.16634	Q6PGE9	Atl1
PF07773	Tectonic domain DUF1619	156/640	0.24375	4950B	Protein of unknown function (DUF1619)	135/176	0.767045	3.14685	A0A7P0T8X4,Q96GX1	TCTN2,TCTN2
PF00092	von Willebrand factor type A domain	2689/11077	0.242755	48ZAJ	integrin-mediated signaling pathway	155/203	0.763547	3.14534	A2T0Z1,P38570,Q3U4V9,Q60677	Itgae,ITGAE,Itgae,Itgae
PF00092	von Willebrand factor type A domain	2689/11077	0.242755	490VE	positive regulation of collagen binding	158/207	0.763285	3.14426	P17301,Q62469	ITGA2,Itga2
PF00053	Laminin EGF domain	2225/7404	0.300513	492WR	retina layer formation	375/397	0.944584	3.14324	A0A024R5W9,A0A0A0MS64,A0A0G2JLW8,A0A0G2JN40,A6BM72,B7ZWF7,E9Q918,Q80T91	MEGF11,MEGF11,MEGF11,MEGF11,MEGF11,Megf11,Megf11,Megf11
PF00791	ZU5 domain	1307/4167	0.313655	4948H	netrin receptor activity	266/270	0.985185	3.14098	Q3TYW6,Q3UH38,Q8IZJ1,Q8K1S3	Unc5b,Unc5b,UNC5B,Unc5b
PF00791	ZU5 domain	1307/4167	0.313655	494PA	Unc-5 homolog A (C. elegans)	236/240	0.983333	3.13508	H0Y8R2,Q08E75,Q6ZN44,Q8K1S4	UNC5A,UNC5A,UNC5A,Unc5a
PF00791	ZU5 domain	1307/4167	0.313655	496M2	netrin receptor activity	342/348	0.982759	3.13325	A0A087X152,A8K385,E0CX15,E9PVI4,O08747,O95185,Q3TPN7,Q3UQ08,Q3URW2	UNC5C,N/A,UNC5C,Unc5c,Unc5c,UNC5C,Unc5c,Unc5c,Unc5c
PF07686	Immunoglobulin V-set domain	20986/65206	0.321842	497TC	B cell receptor signaling pathway	37/37	1	3.10712	P40259	CD79B
PF07686	Immunoglobulin V-set domain	20986/65206	0.321842	48Y7E	Immunoglobulin	76/76	1	3.10712	O95976	IGSF6
PF07686	Immunoglobulin V-set domain	20986/65206	0.321842	48UXQ	negative regulation of interleukin-12 production	76/76	1	3.10712	A0A0B4J1G6,A0A0C4DGA4,C9J0B0,C9JZW6,P86176,Q495A1	Tigit,TIGIT,TIGIT,TIGIT,Tigit,TIGIT
PF00085	Thioredoxin	1365/5356	0.254854	48WSY	thiol oxidase activity	170/215	0.790698	3.10255	Q3B7X1,Q8BXZ1,Q96JJ7	TMX3,Tmx3,TMX3
PF10262	Rdx family	157/487	0.322382	48Z4J	thioredoxin-disulfide reductase activity	116/116	1	3.10191	B4DTQ5,P62341,P62342,Q6IAK0	N/A,SELENOT,Selenot,N/A
PF00053	Laminin EGF domain	2225/7404	0.300513	4938H	Platelet endothelial aggregation receptor 1	171/184	0.929348	3.09254	G3UZD5,Q5VY43,Q8VIK5	Pear1,PEAR1,Pear1
PF07686	Immunoglobulin V-set domain	20986/65206	0.321842	4905M	identical protein binding	105/106	0.990566	3.07781	A0A171EBK7,D3Z7B7,Q2TA85,Q9D659,Q9H7M9	Vsir,Vsir,C10orf54,Vsir,VSIR
PF07686	Immunoglobulin V-set domain	20986/65206	0.321842	494IZ	biological adhesion	143/145	0.986207	3.06426	Q3V3F6,Q6UWV2	Mpzl3,MPZL3
PF00014	Kunitz/Bovine pancreatic trypsin inhibitor domain	1111/3636	0.305556	490IE	branching involved in labyrinthine layer morphogenesis	228/244	0.934426	3.05812	B2RBU9,B4DTF6,H3BMB6,H3BNW5,H3BR01,H3BVD9,O43278,Q9D3K4,Q9R097	N/A,N/A,SPINT1,SPINT1,SPINT1,SPINT1,SPINT1,Spint1,Spint1
PF00791	ZU5 domain	1307/4167	0.313655	49020	Unc-5 homolog C (C. elegans)-like	87/91	0.956044	3.04808	E9QLC2,H8YHX0,Q6R653,Q8IV45	Unc5cl,MUXA,Unc5cl,UNC5CL
PF00194	Eukaryotic-type carbonic anhydrase	1088/3577	0.304166	495ME	Protein tyrosine phosphatase, receptor type, G	254/274	0.927007	3.04771	P23470,Q05909	PTPRG,Ptprg
PF07686	Immunoglobulin V-set domain	20986/65206	0.321842	4939N	regulation of actin cytoskeleton organization by cell-cell adhesion	137/140	0.978571	3.04054	Q9BX67,Q9D8B7	JAM3,Jam3
PF07686	Immunoglobulin V-set domain	20986/65206	0.321842	497X0	negative regulation of interleukin-4 production	90/92	0.978261	3.03957	O88324,Q01151,Q3T9H6	Cd83,CD83,Cd83
PF07686	Immunoglobulin V-set domain	20986/65206	0.321842	49682	AV node cell to bundle of His cell signaling	132/135	0.977778	3.03807	B0YJ93,Q1MXF9,Q7M729,Q8IWT1	SCN4B,Scn4b,Scn4b,SCN4B
PF07686	Immunoglobulin V-set domain	20986/65206	0.321842	495QK	Sodium channel	131/134	0.977612	3.03756	O60939,Q1MXF8,Q56A07,Q5U0K8	SCN2B,Scn2b,Scn2b,SCN2B
PF00791	ZU5 domain	1307/4167	0.313655	4957Q	netrin receptor activity	301/316	0.952532	3.03688	A0A1B0GSR6,A6H5Z5,B7ZMT2,B7ZMT3,C5IAW8,C9J1I0,C9J2B6,H7BXJ2,Q6UXZ4,Q8K1S2	Unc5d,Unc5d,Unc5d,Unc5d,Unc5d,UNC5D,UNC5D,UNC5D,UNC5D,Unc5d
PF00014	Kunitz/Bovine pancreatic trypsin inhibitor domain	1111/3636	0.305556	494FN	Amyloid beta (A4)	381/411	0.927007	3.03384	A0A140VJC8,A0A218KGR2,A0A2I3BPT1,A0A2I3BQZ9,B4DGD0,E9PG40,P05067,P12023,Q3TWF3,Q3TXI9,Q53ZT3	N/A,APP,App,App,N/A,APP,APP,App,App,App,App
PF07686	Immunoglobulin V-set domain	20986/65206	0.321842	48V95	cell adhesion molecule 4	157/161	0.975155	3.02992	Q8NFZ8,Q8R464	CADM4,Cadm4
PF00194	Eukaryotic-type carbonic anhydrase	1088/3577	0.304166	494HU	positive regulation of Schwann cell migration	316/343	0.921283	3.02889	A0A494C036,A0A494C055,A0A494C087,A0A494C0U4,A0A494C1B4,A0A494C1H9,A0A494C1R4,B2RXS8,B9EKR1,P23471	PTPRZ1,PTPRZ1,PTPRZ1,PTPRZ1,PTPRZ1,PTPRZ1,PTPRZ1,Ptprz1,Ptprz1,PTPRZ1
PF07686	Immunoglobulin V-set domain	20986/65206	0.321842	490MY	heterophilic cell-cell adhesion via plasma membrane cell adhesion molecules	174/179	0.972067	3.02033	K4PZ75,Q8R007,Q96NY8	LNIR,Nectin4,NECTIN4
PF07686	Immunoglobulin V-set domain	20986/65206	0.321842	490TA	cell aggregation	133/137	0.970803	3.0164	A0A0J9YWT2,A0A5F8MPM4,A0A5F9ZI26,E9QK82,P25189,P27573,Q14902	MPZ,Mpz,MPZ,Mpz,MPZ,Mpz,P0
PF00014	Kunitz/Bovine pancreatic trypsin inhibitor domain	1111/3636	0.305556	48VZ1	amyloid beta (A4) precursor-like protein 2	279/303	0.920792	3.0135	A0A024R3N3,A0A140VJE9,Q06481,Q3UDL6,Q60709,Q61482	APLP2,N/A,APLP2,Aplp2,Aplp2,Cdebp
PF07686	Immunoglobulin V-set domain	20986/65206	0.321842	48YUY	susceptibility to natural killer cell mediated cytotoxicity	420/434	0.967742	3.00689	A0A087X0T8,A0A087X1W8,A0A0A0MTJ8,A0A4Z1,E0CY16,E9PYN1,Q1WIL9,Q8R5M8,Q9BY67,X5D7A8,X5D8W0,X5DNF2,X5DQR8,X5DQS5	CADM1,CADM1,CADM1,CADM1,Cadm1,Cadm1,Cadm1,Cadm1,CADM1,CADM1,CADM1,CADM1,CADM1,CADM1
PF07686	Immunoglobulin V-set domain	20986/65206	0.321842	48XA7	V-set and immunoglobulin	115/119	0.966387	3.00268	A0A0B4J1E9,A8K8V7,B7ZN70,Q86XK7,Q9D2J4	Vsig1,N/A,Vsig1,VSIG1,Vsig1
PF07686	Immunoglobulin V-set domain	20986/65206	0.321842	496U6	lacrimal gland development	168/174	0.965517	2.99998	A0A0A6YX40,O75054,Q6ZQA6	Igsf3,IGSF3,Igsf3
PF07686	Immunoglobulin V-set domain	20986/65206	0.321842	49BIF	adaptive immune response	79/82	0.963415	2.99344	J3QLM0,P09564,P50283,Q29VG2,Q29VG3,Q29VG4,Q29VG5,Q3U4A8,Q53F24,Q8R1M4	CD7,CD7,Cd7,N/A,CD7,N/A,N/A,Cd7,N/A,Cd7
PF00531	Death domain	2320/6943	0.33415	49G0Q	DEATH domain, found in proteins involved in cell death (apoptosis).	45638	1	2.99267	Q8VD70	Tnfrsf25
PF00053	Laminin EGF domain	2225/7404	0.300513	48YA8	Multiple epidermal growth factor-like domains protein 10	203/226	0.89823	2.98899	A0A140T8S0,Q6DIB5,Q96KG7	Megf10,Megf10,MEGF10
PF07686	Immunoglobulin V-set domain	20986/65206	0.321842	48YE5	Immunoglobulin	75/78	0.961538	2.98761	Q9D3R5	Fam187a
PF02469	Fasciclin domain	324/1243	0.26066	4987A	Stabilin 2	165/212	0.778302	2.98589	E5RKF9,E5RKG3,Q0PNF1,Q8R4U0,Q8WWQ8	Stab2,Stab2,Stab2,Stab2,STAB2
PF07686	Immunoglobulin V-set domain	20986/65206	0.321842	493VW	heterophilic cell-cell adhesion via plasma membrane cell adhesion molecules	197/205	0.960976	2.98587	G3UZM4,G3XHN4,Q8BLQ9	Cadm2,CADM2,Cadm2
PF07686	Immunoglobulin V-set domain	20986/65206	0.321842	48YM8	regulation of growth	197/205	0.960976	2.98587	C9JBA5,C9JMW0,D3Z6S7,P0C673,Q5DX21	IGSF11,IGSF11,Igsf11,Igsf11,IGSF11
PF07686	Immunoglobulin V-set domain	20986/65206	0.321842	496PE	vascular wound healing	196/204	0.960784	2.98527	A0A024R3I5,A8K6A6,B2R642,P43121,Q8R2Y2	MCAM,N/A,N/A,MCAM,Mcam
PF07686	Immunoglobulin V-set domain	20986/65206	0.321842	49374	hepatitis A virus cellular receptor	92/96	0.958333	2.97766	D3Z3I4,E5RHN3,Q3KP82,Q8TDQ0,Q8VIM0	Havcr2,HAVCR2,Havcr2,HAVCR2,Havcr2
PF07686	Immunoglobulin V-set domain	20986/65206	0.321842	490H1	programmed cell death	90/94	0.957447	2.9749	A0A0M3M0G7,Q02242,Q15116,Q544F3	PDCD1,Pdcd1,PDCD1,Pdcd1
PF04822	Takusan	12/852	0.0140845	492HN	Hematological and neurological expressed 1-like	10/239	0.041841	2.97071	E9PZM0,E9PZN8,E9Q0R1,E9Q2Q1,K7N6U2,K7N746,L7N287,L7N298,L7N2D6,M0QWX9	Gm3526,Gm5795,Gm8159,Gm21103,Gm3542,Gm2888,Gm8297,Gm3424,Gm3047,Gm8246
PF07686	Immunoglobulin V-set domain	20986/65206	0.321842	494AC	Sodium channel	192/201	0.955224	2.96799	P97952	Scn1b
PF00053	Laminin EGF domain	2225/7404	0.300513	4907V	multiple epidermal growth factor-like domains protein	123/138	0.891304	2.96594	P60882,Q7Z7M0	Megf8,MEGF8
PF00090	Thrombospondin type 1 domain	2943/10355	0.284211	493DC	angiogenesis	192/228	0.842105	2.96296	E9PWD2,E9QNR5,Q69ZU6,Q9UPZ6	Thsd7a,Thsd7a,Thsd7a,THSD7A
PF07686	Immunoglobulin V-set domain	20986/65206	0.321842	498UU	Lymphocyte antigen 6 complex locus protein G6f	78/82	0.95122	2.95555	A0A0G2JK05,A0A140T8Z4,A0A1L6Z9Z3,A0A1L6ZA38,A0A1L6ZA96,A0A1U9X7Z5,A0A1U9X800,A0A1U9X801,A0A1U9X808,B2RXM6,B7ZWI6,Q5SQ64	LY6G6F-LY6G6D,LY6G6D,LY6G6,Ly6g6f,G6F-LY6G6D,N/A,N/A,N/A,N/A,Ly6g6f,Ly6g6f,LY6G6F
PF00531	Death domain	2320/6943	0.33415	495IC	Tumor necrosis factor receptor superfamily member	151/153	0.986928	2.95355	A0A024RD40,A0A024RD71,B3KMB6,O75509,Q59FR5,Q8BZU6,Q9EPU5	TNFRSF21,TNFRSF21,N/A,TNFRSF21,N/A,Tnfrsf21,Tnfrsf21
PF07686	Immunoglobulin V-set domain	20986/65206	0.321842	4901P	detection of tumor cell	95/100	0.95	2.95176	B2R902,E9QPS7,O95727,Q149L7	N/A,Crtam,CRTAM,Crtam
PF00531	Death domain	2320/6943	0.33415	4948H	netrin receptor activity	262/266	0.984962	2.94767	Q3TYW6,Q3UH38,Q8IZJ1,Q8K1S3	Unc5b,Unc5b,UNC5B,Unc5b
PF00168	C2 domain	5503/31057	0.17719	491IS	Protein kinase C conserved region 2 (CalB)	82/157	0.522293	2.94764	E9Q3C1	C2cd2
PF07686	Immunoglobulin V-set domain	20986/65206	0.321842	495VE	cell-cell adhesion	162/171	0.947368	2.94359	A0A024R3K1,A0A1L1STN6,F6RG10,O60487,O70255,Q3TLS6	EVA1,Mpzl2,Mpzl2,MPZL2,Mpzl2,Mpzl2
PF07686	Immunoglobulin V-set domain	20986/65206	0.321842	4954I	negative regulation of cell adhesion	179/189	0.94709	2.94272	A0A338P721,H0YEX9,P57087,Q9JI59	Jam2,JAM2,JAM2,Jam2
PF07686	Immunoglobulin V-set domain	20986/65206	0.321842	49194	cell cycle arrest	158/167	0.946108	2.93967	B2RSY3,Q14CZ8,Q640R3	Hepacam,HEPACAM,Hepacam
PF07686	Immunoglobulin V-set domain	20986/65206	0.321842	493KB	Immunoglobulin V-set domain	105/111	0.945946	2.93917	P0DPA2,Q6P3A4	VSIG8,Vsig8
PF00531	Death domain	2320/6943	0.33415	494PA	Unc-5 homolog A (C. elegans)	218/222	0.981982	2.93875	H0Y8R2,Q08E75,Q6ZN44,Q8K1S4	UNC5A,UNC5A,UNC5A,Unc5a
PF00531	Death domain	2320/6943	0.33415	496M2	netrin receptor activity	321/327	0.981651	2.93776	A0A087X152,A8K385,E9PVI4,O08747,O95185,Q3TPN7,Q3UQ08,Q3URW2	UNC5C,N/A,Unc5c,Unc5c,UNC5C,Unc5c,Unc5c,Unc5c
PF00135	Carboxylesterase family	1124/3728	0.301502	492MX	retrograde trans-synaptic signaling by trans-synaptic protein complex	193/218	0.885321	2.93637	E9QK34,J3KQ19,Q3UUP2,Q4KMN5,Q8N2Q7,Q99K10	Nlgn1,N/A,Nlgn1,Nlgn1,NLGN1,Nlgn1
PF07686	Immunoglobulin V-set domain	20986/65206	0.321842	48V64	homophilic cell adhesion via plasma membrane adhesion molecules	154/163	0.944785	2.93556	D3Z5Y0,Q3U102,Q925F2,Q96AP7	Esam,Esam,Esam,ESAM
PF07686	Immunoglobulin V-set domain	20986/65206	0.321842	4970F	establishment of endothelial intestinal barrier	118/125	0.944	2.93312	B7Z5W1,D3DVF0,O88792,Q6FIB4,Q9Y624	N/A,F11R,F11r,F11R,F11R
PF00531	Death domain	2320/6943	0.33415	48ZXN	factor receptor	133/136	0.977941	2.92666	P08138,Q8BYY1,Q9Z0W1	NGFR,Ngfr,Ngfr
PF07686	Immunoglobulin V-set domain	20986/65206	0.321842	496T2	Immunoglobulin	48/51	0.941176	2.92435	A0A0R4J072,Q18PH4,Q18PH6,Q9D780	Slamf9,Slamf9,Slamf9,Slamf9
PF07686	Immunoglobulin V-set domain	20986/65206	0.321842	49B6T	Natural cytotoxicity triggering receptor 3	79/84	0.940476	2.92217	A0A1U9X849,O14931,Q05D23	N/A,NCR3,NCR3
PF07686	Immunoglobulin V-set domain	20986/65206	0.321842	48XFC	regulation of ventricular cardiac muscle cell membrane depolarization	140/149	0.939597	2.91944	A0A024R3H7,H3BJR6,Q0P666,Q69ZQ3,Q8BHK2,Q9NY72	SCN3B,Scn3b,Scn3b,Scn3b,Scn3b,SCN3B
PF00014	Kunitz/Bovine pancreatic trypsin inhibitor domain	1111/3636	0.305556	495YI	Serine peptidase inhibitor, Kunitz type, 2	140/157	0.89172	2.91836	A0A140VJV6,K7EM91,O43291,Q6LEU8,Q9D8Q8,Q9WU03	N/A,SPINT2,SPINT2,SPINT2,Spint2,Spint2
PF01301	Glycosyl hydrolases family 35	170/985	0.172589	4948S	beta-galactosidase activity	152/303	0.50165	2.90662	A0A024R3N9,A0A0R4J0L1,E0CYE1,E0CYW9,Q3UPY5,Q8BZW3,Q8IW92	LOC89944,Glb1l2,Glb1l2,Glb1l2,Glb1l2,Glb1l2,GLB1L2
PF07686	Immunoglobulin V-set domain	20986/65206	0.321842	4990E	adaptive immune response	84/90	0.933333	2.89998	A0A0B4J1S2,Q2TB54,Q8WWV6	FCAMR,Fcamr,FCAMR
PF07686	Immunoglobulin V-set domain	20986/65206	0.321842	48ZVN	Cell surface A33	125/134	0.932836	2.89843	A0A0R4J209,Q99795,Q9JKA5	Gpa33,GPA33,Gpa33
PF07686	Immunoglobulin V-set domain	20986/65206	0.321842	493TG	Immunoglobulin V-set domain	83/89	0.932584	2.89765	Q4KL36,Q96IQ7,Q9Z109	Vsig2,VSIG2,Vsig2
PF07686	Immunoglobulin V-set domain	20986/65206	0.321842	48WRE	establishment of glial blood-brain barrier	178/192	0.927083	2.88056	A0A024R0A0,B4E385,Q9BRK3,Q9DBV4	MXRA8,N/A,MXRA8,Mxra8
PF07686	Immunoglobulin V-set domain	20986/65206	0.321842	494A8	Immunoglobulin superfamily member 8	101/109	0.926606	2.87907	A0A0R4J117,Q8R366,Q969P0	Igsf8,Igsf8,IGSF8
PF07686	Immunoglobulin V-set domain	20986/65206	0.321842	48X9G	positive regulation of interferon-gamma secretion	63/68	0.926471	2.87865	B4DVN2,P06729,P08920,Q3UU70,Q53F96,Q549Q4,Q9R201	N/A,CD2,Cd2,Cd2,CD2,Cd2,Cd2
PF00812	Ephrin	453/1332	0.34009	492X7	Belongs to the ephrin family	128/131	0.977099	2.87306	P52795,P98172,Q544L9	Efnb1,EFNB1,Efnb1
PF07645	Calcium-binding EGF domain	6027/17311	0.34816	496AD	Laminin G domain	312/312	1	2.87224	A0A087WRT4,A0A1L1SQU7,F2Z4A3,Q497H5,Q80VA2,Q80XT9	Fat1,Fat1,Fat1,Fat1,Fat1,Fat1
PF00106	short chain dehydrogenase	1448/9308	0.155565	4929Q	11-beta-hydroxysteroid dehydrogenase (NADP+) activity	58/130	0.446154	2.86796	A0A087WU76,A0A0A0MQV1,F2Z3U6,P50172,Q4JHD9	HSD11B1,HSD11B1,Hsd11b1,Hsd11b1,Hsd11b1
PF00135	Carboxylesterase family	1124/3728	0.301502	48YZM	neurexin family protein binding	548/634	0.864353	2.86682	A0A024RBV0,A0A5S9EER5,A0A5S9EES2,A0A5S9EF37,A0A8I5KSB7,A0A8I5KSW0,A0A8I5KVP5,A0A8I5QJH8,A0A8I5QL38,A2AGI2,A2AGI3,A6NMU8,A8K4S1,B2RWZ9,B3KMT6,B3KP11,B4DHI3,B7Z3P8,B7Z610,Q69ZI4,Q8BYM5,Q8N0W4,Q9NZ94,X5D2P6,X5D7L6,X5DNV3,X5DRC3	NLGN4X,Nlgn3,Nlgn3,Nlgn3,NLGN3,NLGN3,NLGN3,NLGN3,NLGN3,Nlgn3,Nlgn3,NLGN4Y,N/A,Nlgn3,N/A,N/A,NLGN4Y,N/A,N/A,mKIAA1480,Nlgn3,NLGN4X,NLGN3,NLGN3,NLGN3,NLGN3,NLGN3
PF07686	Immunoglobulin V-set domain	20986/65206	0.321842	48Z7Z	Minor component of the myelin sheath. May be involved in completion and or maintenance of the myelin sheath and in cell- cell communication	276/300	0.92	2.85855	A0A0G2JHA9,A0A0G2JHM8,A0A0G2JI49,A0A0G2JIQ0,A0A0G2JIU9,A0A0G2JJE4,A0A0G2JKI0,A0A140T9L1,A0A1U9X811,A0A1U9X814,A0A1U9X816,A0A1U9X817,C9JTE0,I7HIL1,J3JRT3,Q16653,Q29ZQ5,Q3UY21,Q56UX9,Q59EJ6,Q5SSB8,Q61885,Q66JM2,Q80YU5	MOG,MOG,MOG,MOG,MOG,MOG,MOG,MOG,N/A,N/A,N/A,N/A,MOG,RP11-145L22.1-002,RP11-145L22.1-003,MOG,Mog,Mog,N/A,N/A,MOG,Mog,Mog,Mog
PF00531	Death domain	2320/6943	0.33415	4957Q	netrin receptor activity	296/310	0.954839	2.85752	A0A1B0GSR6,A6H5Z5,B7ZMT2,B7ZMT3,C5IAW8,C9J1I0,C9J2B6,H7BXJ2,Q6UXZ4,Q8K1S2	Unc5d,Unc5d,Unc5d,Unc5d,Unc5d,UNC5D,UNC5D,UNC5D,UNC5D,Unc5d
PF00531	Death domain	2320/6943	0.33415	4980E	tumor necrosis factor binding	147/154	0.954545	2.85664	F5H061,J9PH39,P19438,P25118,Q3TVS9,Q3U479,Q6QHF0,Q6QHF1	TNFRSF1A,TNFRSF1A,TNFRSF1A,Tnfrsf1a,Tnfrsf1a,Tnfrsf1a,Tnfrsf1a,Tnfrsf1a
PF00092	von Willebrand factor type A domain	2689/11077	0.242755	490ZE	molecular transducer activity	52/75	0.693333	2.8561	A0A2U7XUX1,A0A2U7XVH6,A6NF34,Q8BVM2	ANTXRL,Antxrl,ANTXRL,Antxrl
PF07686	Immunoglobulin V-set domain	20986/65206	0.321842	48VVR	Ig-like lectin 15	110/120	0.916667	2.84819	A7E1W7,A7E1W8,Q6ZMC9	SIGLEC15,Siglec15,SIGLEC15
PF00194	Eukaryotic-type carbonic anhydrase	1088/3577	0.304166	4953F	carbonate dehydratase activity	120/139	0.863309	2.83829	A0A0S2Z3D0,A1ECK8,F6XXU0,Q16790,Q3TLN7,Q3UUZ9,Q8VHB5	CA9,Car9,Car9,CA9,Car9,Car9,Ca9
PF07686	Immunoglobulin V-set domain	20986/65206	0.321842	497XZ	Butyrophilin subfamily 1 member A1-like	190/208	0.913462	2.83823	A2CG21,A2CG22,A2CG29,Q811D8	Btnl5,Btnl6,Btnl4,LOC100045026
PF01734	Patatin-like phospholipase	491/1847	0.265836	48UWI	Patatin-like phospholipase	451/599	0.752922	2.83227	A0A140LHU9,A0A140LI54,A0A384DVU0,A2AJ88,Q3TRM4,Q6ZV29,Q8IY17	Pnpla6,Pnpla6,PNPLA6,Pnpla7,Pnpla6,PNPLA7,PNPLA6
PF07686	Immunoglobulin V-set domain	20986/65206	0.321842	4947K	Prostaglandin F2 receptor	146/161	0.906832	2.81764	A4QPA1,Q1WWL2,Q4QQP8,Q69ZJ6,Q9P2B2,Q9WV91	PTGFRN,PTGFRN,PTGFRN,Ptgfrn,PTGFRN,Ptgfrn
PF07686	Immunoglobulin V-set domain	20986/65206	0.321842	494KI	Cell adhesion molecule 3	106/117	0.905983	2.815	Q8N126	CADM3
PF07645	Calcium-binding EGF domain	6027/17311	0.34816	495M1	endocardial cushion cell development	195/199	0.979899	2.81451	B2R6U9,P78504,Q3UVN4,Q4KMR2,Q9QXX0	N/A,JAG1,Jag1,JAG1,Jag1
PF07686	Immunoglobulin V-set domain	20986/65206	0.321842	4950E	Domain in SPla and the RYanodine Receptor.	115/127	0.905512	2.81353	A0A1C9HIH9,A0A1C9HIK4,A0A1C9HIM0,A0A8E3MLL8,A2A7P7,B7Z3C6,E9QKE5,Q96PL5,Q9JLN5	ERMAP,ERMAP,ERMAP,ERMAP,Ermap,N/A,Ermap,ERMAP,Ermap
PF00531	Death domain	2320/6943	0.33415	49020	Unc-5 homolog C (C. elegans)-like	77/82	0.939024	2.81019	E9QLC2,H8YHX0,Q6R653,Q8IV45	Unc5cl,MUXA,Unc5cl,UNC5CL
PF00090	Thrombospondin type 1 domain	2943/10355	0.284211	497TK	Thrombospondin type 1 repeats	133/167	0.796407	2.80217	Q6P4U0,Q9C0I4	Thsd7b,THSD7B
PF00531	Death domain	2320/6943	0.33415	49AW6	Tumor necrosis factor receptor superfamily member	144/154	0.935065	2.79834	B5BU36,B7Z588,C1K3N4,D3DSR9,F8U8C0,O00220,O14763,Q6FH58,Q9QZM4	TNFRSF10B,N/A,TNFRSF10A,TNFRSF10B,TNFRSF10A,TNFRSF10A,TNFRSF10B,TNFRSF10B,Tnfrsf10b
PF07686	Immunoglobulin V-set domain	20986/65206	0.321842	498ZV	CXADR-like membrane protein	134/149	0.899329	2.79432	Q8R373,Q9H6B4	Clmp,CLMP
PF07686	Immunoglobulin V-set domain	20986/65206	0.321842	48YIX	Poliovirus receptor-related	213/237	0.898734	2.79247	Q9JLB9,Q9NQS3	Nectin3,NECTIN3
PF00135	Carboxylesterase family	1124/3728	0.301502	48WNS	Neuroligin	210/250	0.84	2.78605	Q69ZK9,Q6PHN2,Q8NFZ4	Nlgn2,Nlgn2,NLGN2
PF02469	Fasciclin domain	324/1243	0.26066	492GD	stabilin 1	156/215	0.725581	2.78363	E5RKB6,G3X973,Q0PNF2,Q8R4Y4,Q9NY15	Stab1,Stab1,N/A,Stab1,STAB1
PF00530	Scavenger receptor cysteine-rich domain	1739/5048	0.344493	4900W	Macrophage scavenger receptor	133/139	0.956835	2.77752	B4DDJ5,P21757,P30204	MSR1,MSR1,Msr1
PF07686	Immunoglobulin V-set domain	20986/65206	0.321842	48XVT	positive regulation of myeloid leukocyte differentiation	84/94	0.893617	2.77657	A0A0B4J1L8,A8E0Y8,Q93033	Cd101,Cd101,CD101
PF07645	Calcium-binding EGF domain	6027/17311	0.34816	491KF	calcium ion binding	217/225	0.964444	2.77012	A0A590UJN9,A0A590UJX8,A8KA29,Q923X1,Q9HBW9	ADGRL4,ADGRL4,N/A,Adgrl4,ADGRL4
PF07686	Immunoglobulin V-set domain	20986/65206	0.321842	49BIB	Triggering receptor expressed on myeloid cells	16/18	0.888889	2.76188	Q9JKE1	Trem3
PF07686	Immunoglobulin V-set domain	20986/65206	0.321842	4990K	Butyrophilin-like	47/53	0.886792	2.75537	Q6UX41,Q6UXE8	BTNL8,BTNL3
PF00168	C2 domain	5503/31057	0.17719	48VNA	Synaptotagmin	144/295	0.488136	2.75487	A1L3Y1,B7ZP31,Q7TN84,Q8NB59	SYT14,Syt14,Syt14,SYT14
PF00082	Subtilase family	757/2412	0.313847	48V1I	lytic vacuole organization	190/220	0.863636	2.75177	A3QWY0,B4DR21,Q14703,Q80U80,Q9WTZ2	Mbtps1,N/A,MBTPS1,mKIAA0091,Mbtps1
PF00530	Scavenger receptor cysteine-rich domain	1739/5048	0.344493	495ZA	lipoteichoic acid binding	236/249	0.947791	2.75126	A8K9I9,E7ER04,G3UZU7,G5E973,H0YGL3,P30203,Q3URU5,Q61003,Q6AZ88,Q8BJC2,Q8N4Q7,Q91WN5	N/A,CD6,Cd6,CD6,CD6,CD6,Cd6,Cd6,CD6,Cd6,CD6,Cd6
PF07686	Immunoglobulin V-set domain	20986/65206	0.321842	491KU	ICOS ligand	131/148	0.885135	2.75022	A0A1W2P6Q2,A0N0L8,K4DIA0,O75144,Q544C7,Q9JHJ8	Icosl,ICOSLG,ICOSLG,ICOSLG,Icosl,Icoslg
PF07645	Calcium-binding EGF domain	6027/17311	0.34816	49668	Heart development protein with EGF-like domains 1	157/164	0.957317	2.74965	A0A338P6D4,E9Q440,E9Q7X6,Q6DFX1,Q9ULI3	Heg1,Heg1,Heg1,Heg1,HEG1
PF07686	Immunoglobulin V-set domain	20986/65206	0.321842	497V0	Immunoglobulin V-set domain	46/52	0.884615	2.74861	O95944	NCR2
PF02893	GRAM domain	1796/5085	0.353196	4900U	positive regulation of cysteine-type endopeptidase activity involved in apoptotic process	291/300	0.97	2.74635	D3YUE7,Q5U4C7,Q6IC98,Q8CB44	Gramd4,Gramd4,GRAMD4,Gramd4
PF07686	Immunoglobulin V-set domain	20986/65206	0.321842	494KT	Immunoglobulin domain	30/34	0.882353	2.74158	A0A024RBM1,Q8N0Z9	FLJ20674,VSIG10
PF07645	Calcium-binding EGF domain	6027/17311	0.34816	4907V	multiple epidermal growth factor-like domains protein	62/65	0.953846	2.73968	P60882,Q7Z7M0	Megf8,MEGF8
PF07686	Immunoglobulin V-set domain	20986/65206	0.321842	494AG	V-set and immunoglobulin	134/152	0.881579	2.73917	F6TUL9,Q9Y279	Vsig4,VSIG4
PF07686	Immunoglobulin V-set domain	20986/65206	0.321842	49AF6	immune system process	52/59	0.881356	2.73848	B4E0V9,Q496F6,Q8K249	N/A,CD300E,Cd300e
PF01596	O-methyltransferase	42/575	0.0730435	48Y7T	catechol O-methyltransferase activity	42/210	0.2	2.7381	A0A140VJG8,A0A7I2V370,B8XPJ8,D3Z227,E7EMS6,E7EUU8,F8WBW9,H7BZ45,P21964	N/A,COMT,COMT,Comt,COMT,COMT,COMT,COMT,COMT
PF07645	Calcium-binding EGF domain	6027/17311	0.34816	497JB	thrombomodulin	102/107	0.953271	2.73802	B3KVV1,P07204,P15306,Q543W3	N/A,THBD,Thbd,Thbd
PF07686	Immunoglobulin V-set domain	20986/65206	0.321842	4969K	T cell activation	22/25	0.88	2.73426	A0A3F2YNQ7,Q2LA85	Treml2,Treml2
PF00530	Scavenger receptor cysteine-rich domain	1739/5048	0.344493	48Z6J	Transmembrane protease, serine 15	77/82	0.939024	2.72582	E9Q6Y6,P97435	Tmprss15,Tmprss15
PF07686	Immunoglobulin V-set domain	20986/65206	0.321842	49CF2	positive regulation of toll-like receptor 7 signaling pathway	35/40	0.875	2.71873	D3YY88,D3YYN5,Q3LRV9,Q6UXN2	Treml4,Treml4,Treml4,TREML4
PF07686	Immunoglobulin V-set domain	20986/65206	0.321842	499NR	Transmembrane and immunoglobulin	21/24	0.875	2.71873	Q96BF3	TMIGD2
PF00531	Death domain	2320/6943	0.33415	4998J	neurotrophin p75 receptor binding	59/65	0.907692	2.71643	A0A0G2JH13,Q8CJ26,Q9CVM2	Nradd,Nradd,Nradd
PF07645	Calcium-binding EGF domain	6027/17311	0.34816	48YZ4	FAT atypical cadherin 4	103/109	0.944954	2.71414	A0A6Q8JR05,A0A7P0T1I0,Q2PZL6,Q6V0I7	FAT4,FAT4,Fat4,FAT4
PF07645	Calcium-binding EGF domain	6027/17311	0.34816	48YED	Belongs to the G-protein coupled receptor 2 family	981/1039	0.944177	2.7119	A0A0D9SEG8,A0JNV7,A1L1B9,A7MAY3,A8K2Y6,A8K4E4,A8K653,A8K6W1,B2R8T0,B3KUI0,B4DTS6,B4E336,E9QJS7,E9QMJ5,M0QY55,M0R0K5,P48960,Q0IJ52,Q0IJ53,Q0VBQ8,Q14246,Q3U1M9,Q3U9R0,Q4FJS6,Q53GP0,Q61549,Q91ZE5,Q9BY15,Q9DC42,Q9UHX3,Q9Z0M6	Adgre5,EMR2,EMR3,EMR3,N/A,N/A,N/A,N/A,N/A,N/A,N/A,N/A,Adgre5,Adgre5,ADGRE2,ADGRE2,ADGRE5,EMR3,EMR3,Adgre4,ADGRE1,Adgre1,Adgre1,Adgre5,N/A,Adgre1,Adgre4,ADGRE3,Adgre5,ADGRE2,Adgre5
PF07645	Calcium-binding EGF domain	6027/17311	0.34816	48WBV	ammon gyrus development	380/403	0.942928	2.70832	A0A571BE60,A0A571BE80,A0A571BEC8,A0A590UJ57,A0A590UJ98,A0A590UJH5,A0A590UJJ8,A0A590UK45,A0A590UK53,A0A590UK84,A0A590UKB1,B1AXJ3,B1AXJ4,B1AXJ5,B1AXJ6,D3DQ39,E9PP15,F6YZZ8,Q924X6	Lrp8,Lrp8,Lrp8,LRP8,LRP8,LRP8,LRP8,LRP8,LRP8,LRP8,LRP8,Lrp8,Lrp8,Lrp8,Lrp8,LRP8,LRP8,Lrp8,Lrp8
PF00530	Scavenger receptor cysteine-rich domain	1739/5048	0.344493	491BR	scavenger receptor activity	123/132	0.931818	2.7049	A0A384ME09,A0A494BB49,H6D9T5,H6D9U9,H6D9X2,H6D9Y3,H6DA10,H6DA16,H6DA28,H6DA29,H6DA51,P06127,P13379,Q3UP78,Q91X69,Q9ER20	N/A,Cd5,CD5,CD5,CD5,CD5,CD5,CD5,CD5,CD5,CD5,CD5,Cd5,Cd5,Cd5,Cd5
PF07686	Immunoglobulin V-set domain	20986/65206	0.321842	49173	Poliovirus receptor-related	187/215	0.869767	2.70247	A0A668KLC0,Q15223,Q9JKF6	Nectin1,NECTIN1,Nectin1
PF00092	von Willebrand factor type A domain	2689/11077	0.242755	4910X	intracellular chloride channel activity	158/241	0.655602	2.70067	A0A5F8MQB6,E9PUL3,G3X8Z1,Q14CN2,Q3UW98,Q6Q473,Q91ZF5,Q9QX15	Clca4a,Clca3b,Clca4a,CLCA4,Clca4b,Clca4a,Clca3b,Clca3a1
PF00194	Eukaryotic-type carbonic anhydrase	1088/3577	0.304166	490UA	carbonic anhydrase	160/195	0.820513	2.69759	A8K3J4,Q9ULX7,Q9WVT6	CA14,CA14,Ca14
PF07686	Immunoglobulin V-set domain	20986/65206	0.321842	497Q7	TAP binding protein-like	176/203	0.866995	2.69386	Q53FW8,Q53GH5,Q8VD31,Q9BX59	N/A,N/A,Tapbpl,TAPBPL
PF00614	Phospholipase D Active site motif	317/977	0.324463	48YE3	N-acylphosphatidylethanolamine-specific phospholipase D activity	130/149	0.872483	2.68901	A0A024R0Q4,B4DEL6,O35405,Q8IV08	PLD3,N/A,Pld3,PLD3
PF07645	Calcium-binding EGF domain	6027/17311	0.34816	48YJ4	reelin receptor activity	293/314	0.933121	2.68015	A0A7P0T897,A0A7P0T8N6,A0A7P0T9P7,A0A804CHQ2,F8WGI9,P98155,P98156,Q5VVF5,Q8NAN7,Q91YY0	VLDLR,VLDLR,VLDLR,VLDLR,Vldlr,VLDLR,Vldlr,VLDLR,N/A,Vldlr
PF00812	Ephrin	453/1332	0.34009	4977F	cell migration involved in sprouting angiogenesis	142/156	0.910256	2.67652	F6RSU6,P52799,P52800,Q3V1E0,Q4FJM3	Efnb2,EFNB2,Efnb2,Efnb2,Efnb2
PF07686	Immunoglobulin V-set domain	20986/65206	0.321842	48V8C	coreceptor-mediated virion attachment to host cell	186/216	0.861111	2.67557	P32507,Q3TZU9,Q80XJ5,Q8C6F2,Q91VT9,Q92692,Q9UEI6	Nectin2,Nectin2,Nectin2,Nectin2,Nectin2,NECTIN2,N/A
PF00530	Scavenger receptor cysteine-rich domain	1739/5048	0.344493	4915W	amyloid-beta clearance	127/138	0.92029	2.67143	A0A1S5UZ24,A2RT24,B4DLJ6,Q3TF99,Q4ZG40,Q60754,Q9UEW3	MARCO,Marco,N/A,Marco,MARCO,Marco,MARCO
PF07686	Immunoglobulin V-set domain	20986/65206	0.321842	497GS	T-helper 17 cell lineage commitment	49/57	0.859649	2.67103	Q18PG5,Q18PJ0,Q18PJ2,Q96DU3,Q9ET39	Slamf6,Slamf6,Slamf6,SLAMF6,Slamf6
PF13499	EF-hand domain pair	1643/16675	0.0985307	491D9	Kv channel interacting protein	106/403	0.263027	2.66949	A8K4N3,Q3YAA5,Q3YAA6,Q3YAB7	N/A,Kcnip4,Kcnip4,KCNIP4
PF07645	Calcium-binding EGF domain	6027/17311	0.34816	491A2	Notch ligand involved in the mediation of Notch signaling	13/14	0.928571	2.66708	Q61483	Dll1
PF07686	Immunoglobulin V-set domain	20986/65206	0.321842	4988K	Immunoglobulin V-set domain	103/120	0.858333	2.66694	A0A158VUY4,A0A158VUZ1,A0A158VUZ5,A0A158VV02,A0A158VVB6,A0A158VVC1,A0A158VVC9,A0A158VVD0,A0A158VVH3,A0A158VVK3,A0A158VVV8,A0A158VVV9,A0A158W075,A0A158W081,A0A161AY48,A0A161AYP4,A0A161B4Z1,Q3TQ88,Q7Z692	CEACM19,CEACM19,CEACM19,CEACM19,CEACM19,CEACM19,CEACM19,CEACM19,CEACM19,CEACM19,CEACM19,CEACM19,CEACM19,CEACM19,CEACM19,CEACM19,CEACM19,Ceacam19,CEACAM19
PF07686	Immunoglobulin V-set domain	20986/65206	0.321842	49NUJ	PRY	30/35	0.857143	2.66324	A0A0A0MQJ9,A0A1S5UZ21,B7Z4Y8,Q6UXG8,Q8BJE2	Btnl9,BTNL9,BTNL9,BTNL9,Btnl9
PF07686	Immunoglobulin V-set domain	20986/65206	0.321842	497YA	V-set and transmembrane	144/168	0.857143	2.66324	Q8IW00,T1NXB5	VSTM4,Vstm4
PF00812	Ephrin	453/1332	0.34009	490CQ	axon choice point recognition	115/127	0.905512	2.66256	O35393,Q15768,Q543Q7	Efnb3,EFNB3,Efnb3
PF17123	RING-like zinc finger	65/196	0.331633	4909G	protein autoubiquitination	15/17	0.882353	2.66063	C9J7B4,Q3UTG4,Q8CB78	RNF13,Rnf13,Rnf13
PF07686	Immunoglobulin V-set domain	20986/65206	0.321842	49BKS	immune system process	214/250	0.856	2.65969	A0A1C9ZWJ7,A2A7V7,D3Z6G7,F7C5I0,Q08708,Q2M2Q0,Q7TSN2,Q8K4V7,Q8K4V8,Q8VCH2	Cd300ld,Cd300c,Cd300c,N/A,CD300C,Cd300c2,Cd300c2,Cd300c2,Cd300c2,Cd300ld
PF07645	Calcium-binding EGF domain	6027/17311	0.34816	496U9	Complement component C1q receptor	99/107	0.925234	2.65749	O89103,Q59EB6,Q8IXK1,Q9NPY3	Cd93,N/A,CD93,CD93
PF07686	Immunoglobulin V-set domain	20986/65206	0.321842	48WVQ	Programmed cell death 1 ligand	118/138	0.855072	2.65681	Q3U472,Q9EP73,Q9NZQ7	Cd274,Cd274,CD274
PF07645	Calcium-binding EGF domain	6027/17311	0.34816	49EBI	glomerular capillary formation	167/181	0.922652	2.65008	Q61982,Q9UM47	Notch3,NOTCH3
PF00614	Phospholipase D Active site motif	317/977	0.324463	4929J	N-acylphosphatidylethanolamine-specific phospholipase D activity	116/135	0.859259	2.64825	A0A3B3IT68,B4DI07,B4DJQ6,F5H2B5,Q8BG07,Q96BZ4	PLD4,N/A,N/A,PLD4,Pld4,PLD4
PF02893	GRAM domain	1796/5085	0.353196	491TG	GRAM domain containing 1B	517/553	0.934901	2.64698	A0A024R3M2,A0A1B0GUD6,A0A1B0GWG7,A0A1D5RLT6,A0A1L1SQ42,A0A2R8Y5X2,B7Z4N9,D3YWR0,Q3KR37,Q80TI0	GRAMD1B,GRAMD1B,GRAMD1B,Gramd1b,Gramd1b,GRAMD1B,N/A,Gramd1b,GRAMD1B,Gramd1b
PF07686	Immunoglobulin V-set domain	20986/65206	0.321842	491NX	CD276 molecule	182/214	0.850467	2.6425	A0A0C4DGH0,A6MDC5,A8K6Q6,A8K9J6,B4DK26,Q5ZPR3,Q8VE98	CD276,Cd276,N/A,N/A,N/A,CD276,Cd276
PF00530	Scavenger receptor cysteine-rich domain	1739/5048	0.344493	48ZPI	Ferritin receptor that mediates non-transferrin- dependent delivery of iron. Mediates cellular uptake of ferritin- bound iron by stimulating ferritin endocytosis from the cell surface with consequent iron delivery within the cell. Delivery of iron to cells by ferritin is required for the development of specific cell types, suggesting the existence of cell type- specific mechanisms of iron traffic…	100/110	0.909091	2.63893	Q6ZMJ2,Q8K299	SCARA5,Scara5
PF07686	Immunoglobulin V-set domain	20986/65206	0.321842	4978N	Fas apoptotic inhibitory molecule 3	107/126	0.849206	2.63859	A0A0G2LB91,A1KXC4,O60667,Q3U0V8	Fcmr,Fcmr,FCMR,Fcmr
PF02893	GRAM domain	1796/5085	0.353196	49FET	Domain of unknown function (DUF4782)	26/28	0.928571	2.62906	Q8CI52	Gramd1c
PF00084	Sushi repeat (SCR repeat)	4487/11790	0.380577	497Z2	Sushi domain containing 3	144/144	1	2.62759	A0A087WVN2,Q96L08,Q9D176	SUSD3,SUSD3,Susd3
PF00084	Sushi repeat (SCR repeat)	4487/11790	0.380577	4906Q	cellular response to DNA damage stimulus	135/135	1	2.62759	Q3TP03,Q3U749,Q6ZQF4,Q8BGE4,Q8C0M5,Q92537	Susd6,Susd6,Susd6,Susd6,Susd6,SUSD6
PF07645	Calcium-binding EGF domain	6027/17311	0.34816	48WDE	neurogenic locus notch homolog protein	255/279	0.913978	2.62517	A0A7P0T8U6,A0A7P0T8W1,A0A7P0TA56,A0A7P0TB20,P46531,Q01705	NOTCH1,NOTCH1,NOTCH1,NOTCH1,NOTCH1,Notch1
PF07686	Immunoglobulin V-set domain	20986/65206	0.321842	491WU	signal transduction	174/206	0.84466	2.62446	A0A024R8Y3,A0A0A6YW22,A0A0A6YWA2,A0A0R4J0V2,A8K5D4,O95297,Q3TEW6,Q5U0H8,Q9UEL4,Q9UEL6	MPZL1,Mpzl1,Mpzl1,Mpzl1,MPZL1,MPZL1,Mpzl1,N/A,N/A,MPZL1
PF02893	GRAM domain	1796/5085	0.353196	496K4	identical protein binding	340/367	0.926431	2.623	B7Z2F0,B7Z4W8,E9PD09,Q3TTJ8,Q6PEM6,Q96HH9,Q9D2W5,Q9D318	N/A,GRAMD2B,GRAMD2B,Gramd2b,Gramd2b,GRAMD2B,Gramd2b,Gramd2b
PF00082	Subtilase family	757/2412	0.313847	491Z0	Furin, paired basic amino acid cleaving enzyme	213/259	0.822394	2.62036	A0A024RC70,A0A7P0T8U2,P09958,P23188	FURIN,FURIN,FURIN,Furin
PF07645	Calcium-binding EGF domain	6027/17311	0.34816	49100000	folate import across plasma membrane	161/177	0.909605	2.6126	A2ARV4,P98164,Q4ZG84,Q7Z5C0,Q7Z5C1	Lrp2,LRP2,LRP2,N/A,N/A
PF07686	Immunoglobulin V-set domain	20986/65206	0.321842	495NY	Triggering receptor expressed on myeloid cells 2	100/119	0.840336	2.61102	Q5TCX1,Q99NH8,Q9NZC2	TREM2,Trem2,TREM2
PF07648	Kazal-type serine protease inhibitor domain	2172/5667	0.383272	4969P	Solute carrier organic anion transporter family, member	259/259	1	2.60912	B7Z8J8,E7EU40,Q3TED0,Q92959,Q9EPT5	N/A,SLCO2A1,Slco2a1,SLCO2A1,Slco2a1
PF07648	Kazal-type serine protease inhibitor domain	2172/5667	0.383272	494EU	prostaglandin transport	190/190	1	2.60912	D3YXA8,Q8R3L5,Q9UIG8	Slco3a1,Slco3a1,SLCO3A1
PF07648	Kazal-type serine protease inhibitor domain	2172/5667	0.383272	492QS	Solute carrier organic anion transporter family, member	154/154	1	2.60912	A0A024RAT5,A0A0G2JDD1,B4DJE6,B7ZAD4,E9Q0W2,L7N251,L7N264,M0QWR8,P46721,Q53ZW9,Q6IR20,Q7TQB3,Q91YY5,Q99J94,Q9EP96,Q9QXZ6	SLCO1A2,Slco1a5,SLCO1A2,N/A,Slco1a1,Gm6614,Gm5724,Gm6614,SLCO1A2,Slco1a1,Slco1a6,Slco1a1,Slco1a5,Slco1a6,Slco1a4,Slco1a1
PF07648	Kazal-type serine protease inhibitor domain	2172/5667	0.383272	4911I	bile acid transmembrane transporter activity	519/519	1	2.60912	A0A024RAU7,A0A024RAX6,A0A0A6YYJ9,A0A0N4SUN2,A0A0N4SUZ6,A0A0N4SVD7,B3KP78,F5H094,G3V0H7,H0YGG9,Q5JAR5,Q7Z454,Q9ERB5,Q9JJL3,Q9NPD5,Q9NYB5,Q9Y6L6	SLCO1B1,SLCO1B3,N/A,Slco1b2,Slco1c1,Slco1c1,N/A,SLCO1B3-SLCO1B7,SLCO1B7,SLCO1B3,LST3,SLC21A8,Slco1c1,Slco1b2,SLCO1B3,SLCO1C1,SLCO1B1
PF07648	Kazal-type serine protease inhibitor domain	2172/5667	0.383272	490RC	thyroid hormone transmembrane transporter activity	123/123	1	2.60912	E1P5H9,Q8K078,Q96BD0	SLCO4A1,Slco4a1,SLCO4A1
PF07648	Kazal-type serine protease inhibitor domain	2172/5667	0.383272	48ZYU	sodium-independent organic anion transmembrane transporter activity	97/97	1	2.60912	Q6ZQN7,Q8BGD4	SLCO4C1,Slco4c1
PF07648	Kazal-type serine protease inhibitor domain	2172/5667	0.383272	48ZWE	Solute carrier organic anion transporter family, member	113/113	1	2.60912	A0A140VJU7,C9J020,D3DSZ4,Q14DL2,Q6SA09,Q86UG4,Q8C0X7,Q9D5W6,Q9DA23	N/A,SLCO6A1,SLCO6A1,Slco6d1,Slco6b1,SLCO6A1,Slco6c1,Slco6d1,Slco6b1
PF07648	Kazal-type serine protease inhibitor domain	2172/5667	0.383272	48WKV	Organic Anion Transporter Polypeptide (OATP) family	202/202	1	2.60912	A0A087WNX4,E9PVD9,E9PVE0,Q8BY69,Q9H2Y9	Slco5a1,Slco5a1,Slco5a1,Slco5a1,SLCO5A1
PF07686	Immunoglobulin V-set domain	20986/65206	0.321842	4973C	adhesion molecule, interacts with CXADR antigen 1	146/174	0.83908	2.60712	B3KUI3,B4DUZ0,B4DVI6,E9PKK2,E9PR26,Q496M2,Q496M3,Q496M4,Q80UL9,Q86YT9	N/A,N/A,N/A,JAML,JAML,AMICA1,AMICA1,AMICA1,Jaml,JAML
PF07686	Immunoglobulin V-set domain	20986/65206	0.321842	48Z9J	Basal cell adhesion molecule	87/104	0.836538	2.59922	A0A068W6H0,A0A087WXM8,A0A0A1TTQ0,A0A1A9C7B7,G0TQY6,I7KDP0,I7L574,P50895	BCAM,BCAM,LU,BCAM,LU,LU,LU,BCAM
PF00023	Ankyrin repeat	690/10029	0.0688005	48WA3	Ankyrin repeat and SOCS box	20729	0.178571	2.5955	Q9CQ31	Asb11
PF07686	Immunoglobulin V-set domain	20986/65206	0.321842	498CF	cytotoxic T cell differentiation	168/202	0.831683	2.58414	B3KUU3,B8ZZZ4,P01731,P01732,Q3UUV7,Q542K6,Q60965,Q61816,Q8C2L1,Q8C2Q0,Q8CAX3,Q8K2M2,Q8TAW8,Q96QR6	N/A,CD8A,Cd8a,CD8A,Cd8a,Cd8a,Cd8a,N/A,Cd8a,Cd8a,Cd8a,Cd8a,CD8A,CD8A
PF13639	Ring finger domain	3183/8223	0.387085	497W0	RING finger protein	34/34	1	2.58341	M0QZC1,Q9D7D1	RNF225,Rnf225
PF13639	Ring finger domain	3183/8223	0.387085	496EH	protein ubiquitination	28/28	1	2.58341	Q8WWF5,Q9DAH2	ZNRF4,Znrf4
PF13639	Ring finger domain	3183/8223	0.387085	493000000000	endoplasmic reticulum unfolded protein response	50/50	1	2.58341	E9PKE9,Q9NUW5	RNF121,N/A
PF13639	Ring finger domain	3183/8223	0.387085	491EV	Ring finger protein 167	98/98	1	2.58341	Q9H6Y7	RNF167
PF13639	Ring finger domain	3183/8223	0.387085	490U6	ubiquitin-like protein ligase activity	74/74	1	2.58341	A0A024R834,Q8QZS5,Q96D59	RNF183,Rnf183,RNF183
PF13639	Ring finger domain	3183/8223	0.387085	48XWA	ubiquitin-specific protease binding	204/204	1	2.58341	A0A0R4J1R1,B3KX82,D3Z1Y1,E9QQ99,Q86TM6,Q8TEH6,Q9DBY1	Syvn1,N/A,Syvn1,Syvn1,SYVN1,FLJ00221,Syvn1
PF13639	Ring finger domain	3183/8223	0.387085	48W0G	Ring finger protein 145	188/188	1	2.58341	A8K9Y9,B7Z249,Q5SWK7,Q7TMH4,Q80V78,Q8N783,Q8NC08,Q96MT1	N/A,N/A,Rnf145,Rnf145,Rnf145,N/A,N/A,RNF145
PF00085	Thioredoxin	1365/5356	0.254854	48ZQF	sulfhydryl oxidase 1	109/166	0.656627	2.57648	O00391,Q8BND5	QSOX1,Qsox1
PF13639	Ring finger domain	3183/8223	0.387085	491XE	BAT3 complex binding	181/182	0.994505	2.56922	A0A024R6R5,H3BRK9,Q3TCI2,Q3U007,Q9R049,Q9UKV5	hCG_1811773,AMFR,Amfr,Amfr,Amfr,AMFR
PF07686	Immunoglobulin V-set domain	20986/65206	0.321842	4923I	immune system process	186/225	0.826667	2.56855	Q1ERP8,Q6UXG3,X1WI18	Cd300lg,CD300LG,Cd300lg
PF13639	Ring finger domain	3183/8223	0.387085	48YU4	ring finger protein 130	170/171	0.994152	2.5683	Q1WWL6,Q2HIY3,Q5SVR5,Q86XS8,Q8VEM1	RNF130,RNF130,Rnf130,RNF130,Rnf130
PF13639	Ring finger domain	3183/8223	0.387085	48ZQ1	metal ion binding	138/139	0.992806	2.56483	B4DF28,H0Y2L4,Q5SPX3,Q9Y6U7	N/A,RNF215,Rnf215,RNF215
PF07645	Calcium-binding EGF domain	6027/17311	0.34816	497TI	Neurogenic locus notch homolog protein 4	146/164	0.890244	2.557	A0A140T8Y6,A0A140T9R5,A0A1U9X933,A0A1U9X938,A0A1U9X943,A0A1U9X944,A0A1U9X946,A0A1U9X948,A0A1U9X951,A0A1U9X953,A0A1U9X954,A0A1U9X958,A0A1U9X964,A0A1U9X966,A0A1U9X967,A0A1U9X968,A0A1U9X976,A0A1U9X978,A0A1U9X980,A0A1U9X983,A0A1U9X986,A0A1U9X989,B2RQR1,P31695,Q99466	NOTCH4,NOTCH4,N/A,N/A,N/A,N/A,N/A,N/A,N/A,N/A,N/A,N/A,N/A,N/A,N/A,N/A,N/A,N/A,N/A,N/A,NOTCH4,NOTCH4,Notch4,Notch4,NOTCH4
PF02014	Reeler domain	288/768	0.375	48V4J	ferric-chelate reductase activity	162/169	0.95858	2.55621	A0A0G2JFP4,Q6ZNA5,Q8K385	Frrs1,FRRS1,FRRS1
PF07686	Immunoglobulin V-set domain	20986/65206	0.321842	49A4U	adaptive immune response	134/163	0.822086	2.55432	A0A2R8Y6U7,A0N2Q4,A6NJW9,B4E0F8,B4E0Z8,E9PD41,P10300,P10966,Q3TEK8,Q3TR81,Q53QL8,Q8BH77,Q8C2U5	CD8B2,CD8B,CD8B2,N/A,N/A,CD8B,Cd8b,CD8B,Cd8b1,Cd8b1,CD8B1,Cd8b1,Cd8b1
PF07686	Immunoglobulin V-set domain	20986/65206	0.321842	499UY	Immunoglobulin V-set domain	83/101	0.821782	2.55338	Q6U7R4,Q96H15	Timd4,TIMD4
PF13639	Ring finger domain	3183/8223	0.387085	48VUB	negative regulation of MAPK cascade	83/84	0.988095	2.55266	F8WCD0,Q3U2C5,Q8NC42	RNF149,Rnf149,RNF149
PF13639	Ring finger domain	3183/8223	0.387085	495UI	negative regulation of cytokine biosynthetic process	154/156	0.987179	2.55029	A2AGL8,Q8TEB7,Q9D304	Rnf128,RNF128,Rnf128
PF07686	Immunoglobulin V-set domain	20986/65206	0.321842	48WAS	polymeric immunoglobulin receptor	155/189	0.820106	2.54817	O70570,P01833	Pigr,PIGR
PF13639	Ring finger domain	3183/8223	0.387085	48YHE	protein destabilization	127/129	0.984496	2.54336	A0A0R4J0K8,Q7TMV1,Q8WU17	Rnf139,Rnf139,RNF139
PF13639	Ring finger domain	3183/8223	0.387085	48Y0Q	metal ion binding	63/64	0.984375	2.54305	G3X9R7,Q14B02,Q8N7C7,Q8WVZ7	Rnf148,Rnf133,RNF148,RNF133
PF07645	Calcium-binding EGF domain	6027/17311	0.34816	490KQ	EGF stimulates the growth of various epidermal and epithelial tissues in vivo and in vitro and of some fibroblasts in cell culture. Magnesiotropic hormone that stimulates magnesium reabsorption in the renal distal convoluted tubule via engagement of EGFR and activation of the magnesium channel TRPM6	224/253	0.885375	2.54301	A0A0G2JDT8,A0A0G2JF92,A0A494C018,P01132,P01133,Q3UWD7,Q8VD07	Egf,Egf,EGF,Egf,EGF,Egf,Egf
PF07686	Immunoglobulin V-set domain	20986/65206	0.321842	48ZAD	carbohydrate binding	791/967	0.817994	2.5416	A0A4W8,A6NMB1,B7ZL04,B7ZL06,B7ZMQ5,B7ZMQ6,B7ZN64,C9JT30,E9PL79,G3X9N0,O15389,P20138,Q08ET2,Q3Y597,Q4QQK7,Q546G0,Q63994,Q6PJ50,Q80ZE2,Q80ZE3,Q8BTG2,Q8BY18,Q91Y57,Q920G3,Q96LC7,Q96PQ1,Q96RL6,Q9NYZ4,Q9Y286,Q9Y336	Siglech,SIGLEC16,SIGLEC10,SIGLEC10,Siglech,Siglech,Siglecf,SIGLEC8,SIGLEC10,Siglech,SIGLEC5,CD33,SIGLEC14,Siglech,Siglech,CD33,Cd33,Siglece,Siglecf,Siglec10,Siglecg,Siglecg,Siglec12,Siglec5,SIGLEC10,SIGLEC12,SIGLEC11,SIGLEC8,SIGLEC7,SIGLEC9
PF07686	Immunoglobulin V-set domain	20986/65206	0.321842	49B65	positive regulation of natural killer cell cytokine production	109/134	0.813433	2.52743	J3QQW1,Q15762,Q5DW69,Q8K4E3,Q8K4F0	CD226,CD226,Cd226,Cd226,Cd226
PF07686	Immunoglobulin V-set domain	20986/65206	0.321842	49533	Poliovirus receptor	104/128	0.8125	2.52453	A0A0A0MSA9,A0A0C4DG49,A8K4I1,P15151,Q60977,Q8BVF6,Q8K094,Q91WP1	PVR,PVR,N/A,PVR,Pvr,Pvr,Pvr,Pvr
PF13639	Ring finger domain	3183/8223	0.387085	4967M	Ring finger protein	169/173	0.976879	2.52368	D6RIE5,Q5DTZ6,Q9ULK6	RNF150,Rnf150,RNF150
PF00084	Sushi repeat (SCR repeat)	4487/11790	0.380577	48ZTG	Seizure related 6 homolog	299/312	0.958333	2.51811	A0A087WYL5,A0A0A8K8P7,B3KNK2,B7Z5L4,Q4V9Z5,Q6UXD5,Q8NC33,X5D2T7,X5D7P3,X5D9C2,X5D9G4,X5DNZ5	SEZ6L2,PSK-1,N/A,N/A,Sez6l2,SEZ6L2,N/A,SEZ6L2,SEZ6L2,SEZ6L2,SEZ6L2,SEZ6L2
PF13639	Ring finger domain	3183/8223	0.387085	49MW0	ring finger protein 167	35/36	0.972222	2.51165	Q91XF4	Rnf167
PF07645	Calcium-binding EGF domain	6027/17311	0.34816	491WE	uromodulin-like 1	132/151	0.874172	2.51083	Q5DID0,Q5DID3	UMODL1,Umodl1
PF07686	Immunoglobulin V-set domain	20986/65206	0.321842	48YG4	cell adhesive protein binding involved in AV node cell-bundle of His cell communication	231/286	0.807692	2.5096	P78310,P97792,Q3TV22	CXADR,Cxadr,Cxadr
PF13639	Ring finger domain	3183/8223	0.387085	4933H	E3 ubiquitin-protein ligase RNF43	157/162	0.969136	2.50368	A0A3B3ITA1,A3KMI3,E9PWJ5,J3KSE3,Q5NCP0,Q68DV7	N/A,Rnf43,Rnf43,RNF43,Rnf43,RNF43
PF13639	Ring finger domain	3183/8223	0.387085	48YG2	RING finger protein 122	121/125	0.968	2.50074	A0A0R4J0G8,Q8BP31,Q9H9V4	Rnf122,Rnf122,RNF122
PF10256	Golgin subfamily A member 7/ERF4 family	268/670	0.4	49MH1	Golgin subfamily A member 7/ERF4 family	24/24	1	2.5	B7Z4S5,Q5VXU3	CHIC1,CHIC1
PF10256	Golgin subfamily A member 7/ERF4 family	268/670	0.4	498T9	cysteine-rich hydrophobic domain 2	108/108	1	2.5	Q9D9G3,Q9UKJ5	Chic2,CHIC2
PF13639	Ring finger domain	3183/8223	0.387085	495C5	ubiquitin-like protein ligase activity	118/122	0.967213	2.49871	Q4VA59,Q8BGI1,Q9Y225	Rnf24,Rnf24,RNF24
PF00084	Sushi repeat (SCR repeat)	4487/11790	0.380577	49NUS	6) homolog	114/120	0.95	2.49621	A0A0A0MSU7,H0YF95,Q53EL9,Q5DTK7,Q7TSK2	SEZ6,SEZ6,SEZ6,Sez6,Sez6
PF13639	Ring finger domain	3183/8223	0.387085	494DG	ubiquitin-protein transferase activity	113/117	0.965812	2.49509	O00237,Q3TGP6,Q9R1W3	RNF103,Rnf103,Rnf103
PF00194	Eukaryotic-type carbonic anhydrase	1088/3577	0.304166	48VEH	carbonic anhydrase	205/271	0.756458	2.48699	A0A0R4J0W4,B3KUB4,F6W0I8,O43570,Q3TC80,Q8CI85,Q8K2J1	Car12,CA12,Car12,CA12,Car12,Ca12,Car12
PF00193	Extracellular link domain	1167/3065	0.38075	493YG	Extracellular link domain	107/113	0.946903	2.48694	B4DJ06,G3UW60,O60279	N/A,Susd5,SUSD5
PF13639	Ring finger domain	3183/8223	0.387085	4909G	protein autoubiquitination	152/158	0.962025	2.48531	C9IY58,C9JCY0,O43567,O54965,Q3TJV7	RNF13,RNF13,RNF13,Rnf13,Rnf13
PF02816	Alpha-kinase family	494/1271	0.38867	48X4Y	calcium-dependent cell-matrix adhesion	444/460	0.965217	2.48338	A0A024R5V1,A0A1W5LU38,A2AI57,B9EK83,H0YLN8,Q8CIR4,Q923J1,Q96QT4,Q9BX84	TRPM7,Trpm6,Trpm7,Trpm7,TRPM7,Trpm6,Trpm7,TRPM7,TRPM6
PF01462	Leucine rich repeat N-terminal domain	1628/4041	0.402871	494NT	otolith morphogenesis	38/38	1	2.48219	B7ZP45,P70193	Lrig1,Lrig1
PF10256	Golgin subfamily A member 7/ERF4 family	268/670	0.4	48XG3	Golgin subfamily A member 7/ERF4 family	109/110	0.990909	2.47727	A2RT09,Q3UX08,Q8CBW7	Chic1,Chic1,Chic1
PF07686	Immunoglobulin V-set domain	20986/65206	0.321842	498Z9	endocytosis	157/197	0.796954	2.47623	A0A0A0MQ86,A0A0B4J1F6,A8C1R4,B4DPB1,E9PFX0,F1CME6,F1CME7,F1CME8,F2Z474,Q3V033,Q5QNS5,Q7TQ03,Q8R183,Q96D42	Havcr1,BC053393,Timd2,N/A,HAVCR1,HAVCR1,HAVCR1,HAVCR1,Gm12169,Havcr1,Havcr1,BC053393,Timd2,HAVCR1
PF00082	Subtilase family	757/2412	0.313847	48WZ7	protein processing	152/196	0.77551	2.47098	Q16549,Q3U920,Q61139	PCSK7,Pcsk7,Pcsk7
PF00084	Sushi repeat (SCR repeat)	4487/11790	0.380577	498XA	oligosaccharide binding	138/147	0.938776	2.46672	B1B506,B1B507,B4DQA0,P14151,P18337,Q3TA36,Q3TCF3,Q3TR50,Q3TSW6,Q3UV83,Q6ULR8,Q8WW79	Sell,Sell,N/A,SELL,Sell,Sell,Sell,Sell,Sell,Sell,N/A,SELL
PF00685	Sulfotransferase domain	2163/5329	0.405892	49MIJ	Sulfotransferase family	13/13	1	2.46371	A0A0R4J1C9,A0A1D5RME2,A0A1D5RMF5,Q9R1I1	Chst4,Chst4,Chst4,Chst4
PF07648	Kazal-type serine protease inhibitor domain	2172/5667	0.383272	48XHU	Transmembrane protein with EGF-like and two follistatin-like domains	145/154	0.941558	2.45664	A0A0A0MQL0,A0A0A6YYJ0,Q6PFE7,Q8IYR6	Tmeff1,MSANTD3-TMEFF1,Tmeff1,TMEFF1
PF02263	Guanylate-binding protein, N-terminal domain	850/2191	0.387951	490TW	Atlastin GTPase 2	365/383	0.953003	2.4565	B5MCN0,B7Z2H0,B7Z8V5,E9QND8,Q6PA06,Q8BYP9,Q8NHH9	ATL2,N/A,N/A,Atl2,Atl2,Atl2,ATL2
PF07645	Calcium-binding EGF domain	6027/17311	0.34816	48XW1	negative regulation of astrocyte activation	281/329	0.854103	2.45319	A0A024R7D5,A0A1L1SRE8,J3KMZ9,P01130,P35951,Q3TDD1,Q3TVR4,Q3U8R7,Q8VCT0,Q91ZJ1,Q9UH51	LDLR,Ldlr,LDLR,LDLR,Ldlr,Ldlr,Ldlr,Ldlr,Ldlr,Ldlr,LDLR
PF01462	Leucine rich repeat N-terminal domain	1628/4041	0.402871	48WJE	neurotrophic tyrosine kinase, receptor, type	220/223	0.986547	2.44879	A0A0A6YWF9,A0A0A6YWL7,A0A0D9SFP6,H0YM90,Q16288,Q6VNS1,Q96CY4,X5D2R1,X5D7M5,X5DNW6,X5DP84	Ntrk3,Ntrk3,NTRK3,NTRK3,NTRK3,Ntrk3,NTRK3,NTRK3,NTRK3,NTRK3,NTRK3
PF01462	Leucine rich repeat N-terminal domain	1628/4041	0.402871	48Z5S	protein-hormone receptor activity	140/142	0.985915	2.44723	A0A0A8K8C7,B4DH92,G3UXI8,G3UXX4,O75473,Q9Z1P4	GPR49,N/A,Lgr5,Lgr5,LGR5,Lgr5
PF00501	AMP-binding enzyme	801/7308	0.109606	4913J	Solute carrier family 27 (fatty acid transporter), member 3	26/97	0.268041	2.4455	Q6KAQ1	mFLJ00207
PF01462	Leucine rich repeat N-terminal domain	1628/4041	0.402871	4991Z	fibroblast growth factor receptor binding	66/67	0.985075	2.44514	A0A452J8F8,A0A6E1VY70,Q6RKD8,Q9NZU1	Flrt1,FLRT1,Flrt1,FLRT1
PF07686	Immunoglobulin V-set domain	20986/65206	0.321842	48YAC	regulation of leukocyte cell-cell adhesion	59/75	0.786667	2.44427	A7TZE6,A7TZF0,A7TZF3,A7XUX6,A7XUY5,A7XUZ6,B2ZEZ5,E9Q072,E9Q4T3,E9QLU2,K4DID5	Skint1,Skint3,Skint4,Skint2,Skint5,Skint6,Skint2,Skint5,Skint5,Skint4,Skint5
PF04577	Glycosyltransferase 61	108/323	0.334365	498X8	protein O-GlcNAc transferase activity	98/120	0.816667	2.44244	A0A024R2P4,Q8BW41,Q8NAT1	C3orf39,Pomgnt2,POMGNT2
PF13639	Ring finger domain	3183/8223	0.387085	492ZP	Zinc and ring finger 3	153/162	0.944444	2.43989	A0A024R1J1,Q5SSZ7,Q9ULT6	hCG_40978,Znrf3,ZNRF3
PF13639	Ring finger domain	3183/8223	0.387085	48WXY	Ring finger protein 223	51/54	0.944444	2.43989	E7ERA6	RNF223
PF00685	Sulfotransferase domain	2163/5329	0.405892	48X8F	epimerase-like	97/98	0.989796	2.43857	Q0VBN2,Q8IZU8	Dsel,DSEL
PF00053	Laminin EGF domain	2225/7404	0.300513	48XFH	Attractin-like	30/41	0.731707	2.43486	Q6A051	Atrnl1
PF01462	Leucine rich repeat N-terminal domain	1628/4041	0.402871	494NP	leucine rich repeat containing 3	93/95	0.978947	2.42993	P59034,Q543Z4,Q9BY71	Lrrc3,Lrrc3,LRRC3
PF02263	Guanylate-binding protein, N-terminal domain	850/2191	0.387951	496M6	positive regulation of endoplasmic reticulum tubular network organization	224/238	0.941176	2.42602	B4DXC4,E9PYT3,F5H6I7,Q6DD88,Q91YH5	N/A,Atl3,ATL3,ATL3,Atl3
PF00128	Alpha amylase, catalytic domain	417/1071	0.389356	48YX4	L-leucine import across plasma membrane	238/253	0.940711	2.41607	A0A024R599,A0A0U1RP98,A0A7P0T8F1,A0A7P0T8U7,A0A7P0T9F7,A0A7P0TAN7,A0A7P0TAS6,A0A7P0TAT7,A0A7P0TBF8,A0A7P0Z4A0,A0A7P0Z4P5,B4E2Z3,F5GZS6,F5H0E2,H0YH36,J3KPF3,P08195,P10852,Q3TN39,Q60849,Q8BTJ9	SLC3A2,Slc3a2,SLC3A2,SLC3A2,SLC3A2,SLC3A2,SLC3A2,SLC3A2,SLC3A2,SLC3A2,SLC3A2,N/A,SLC3A2,SLC3A2,SLC3A2,SLC3A2,SLC3A2,Slc3a2,Slc3a2,Slc3a2,Slc3a2
PF06309	Torsin	281/706	0.398017	49523	ATP binding	94/98	0.959184	2.40991	Q8BH02,Q9NXH8	Tor4a,TOR4A
PF01462	Leucine rich repeat N-terminal domain	1628/4041	0.402871	49A9N	Glycoprotein IX	61/63	0.968254	2.40339	D1MER8,O88186,P14770	GP9,Gp9,GP9
PF00193	Extracellular link domain	1167/3065	0.38075	49640	hyaluronic acid binding	117/128	0.914062	2.40069	B2R672,Q8BHC0,Q9Y5Y7	XLKD1,Lyve1,LYVE1
PF01650	Peptidase C13 family	170/508	0.334646	48YEY	GPI-anchor transamidase activity	159/198	0.80303	2.39964	B1AK81,Q80V43,Q8BL63,Q92643,Q9CXY9	PIGK,Pigk,Pigk,PIGK,Pigk
PF01433	Peptidase family M1 domain	1098/2809	0.390886	494ZW	metalloaminopeptidase activity	193/206	0.936893	2.39684	B2RAK1,Q6NY09,Q8BZ14,Q8C129,Q9UIQ6	N/A,Lnpep,Lnpep,Lnpep,LNPEP
PF00193	Extracellular link domain	1167/3065	0.38075	4993T	CD44 molecule (Indian blood group)	563/617	0.91248	2.39653	A0A385KNS5,A2APM1,A2APM2,A2APM3,A2APM4,A2APM5,A8K309,B4DN59,E9QKM8,H0Y2P0,H0Y5E4,H0YD13,P15379,P16070,Q3TLT9,Q3U468,Q3U8S1,Q3UNN2,Q80X37	CD44,Cd44,Cd44,Cd44,Cd44,Cd44,N/A,N/A,Cd44,CD44,CD44,CD44,Cd44,CD44,Cd44,Cd44,Cd44,Cd44,Cd44
PF00084	Sushi repeat (SCR repeat)	4487/11790	0.380577	496ZS	synapse maturation	278/305	0.911475	2.39498	A0A0G2JFG4,A0A0G2JG23,A0A0R4J0Y4,A0A1D5RMI4,A0A1D5RMJ7,B0QYH4,B0QYH5,B7ZLJ8,Q6P1D5,Q80TP0,Q9BYH1	Sez6l,Sez6l,Sez6l,Sez6l,Sez6l,SEZ6L,SEZ6L,SEZ6L,Sez6l,Sez6l,SEZ6L
PF05104	Ribosome receptor lysine/proline rich region	121/742	0.163073	490PI	Ribosome binding protein 1	66/169	0.390533	2.39484	A2A2S5,Q32NB1,Q8CAB9	RRBP1,RRBP1,Rrbp1
PF00129	Class I Histocompatibility antigen, domains alpha 1 and 2	17478/46264	0.377788	497P4	hereditary hemochromatosis protein	169/187	0.903743	2.39219	A0A097CK74,A0A097CK82,A0A097CK87,A0A097CK88,A0A097CKA4,A0A097CKB2,B4DV50,F8W7W8,J9QF30,K0IIP4,P70387,Q30201,Q5SZ87,Q6B0J5,Q86WL1,Q8C2A6	HFE,HFE,HFE,HFE,HFE,HFE,N/A,HFE,HFE,HFE,Hfe,HFE,Hfe,HFE,HFE,N/A
PF00685	Sulfotransferase domain	2163/5329	0.405892	49177	Belongs to the sulfotransferase 1 family	124/128	0.96875	2.38672	O43916,Q3UY35,Q9EQC0	CHST1,Chst1,Chst1
PF00100	Zona pellucida-like domain	1619/3863	0.419104	49237	Domain first found in C1r, C1s, uEGF, and bone morphogenetic protein.	55/55	1	2.38604	A0A1B0GU47,A0A1Y7VJ18	CDCP2,Cdcp2
PF00100	Zona pellucida-like domain	1619/3863	0.419104	48YAI	transforming growth factor-beta receptor type 3-like protein	22/22	1	2.38604	D3YZZ2,H3BV60	Tgfbr3l,TGFBR3L
PF03098	Animal haem peroxidase	530/2074	0.255545	48V78	iodide peroxidase activity	167/274	0.609489	2.38506	A0A0G2JNN7,A0A0G2JP53,A0A0G2JR31,A0A0G2JR79,A0A0G2JR90,A0A0G2JRX3,A0A0G2JRZ1,A0A0G2JS21,A0M8X1,H0Y6H4,H7C1F5,H7C5B6,P07202,P35419,Q502Y3,Q53QT2,Q59GZ9	TPO,TPO,TPO,TPO,TPO,TPO,TPO,TPO,TPO,TPO,TPO,TPO,TPO,Tpo,TPO,TPO,N/A
PF00193	Extracellular link domain	1167/3065	0.38075	4987A	Stabilin 2	168/185	0.908108	2.38505	E5RKF9,Q0PNF1,Q8R4U0,Q8WWQ8	Stab2,Stab2,Stab2,STAB2
PF00531	Death domain	2320/6943	0.33415	495M9	Tumor necrosis factor receptor superfamily member	157/197	0.796954	2.38502	A0A1B0QZF0,A1Y9B2,P25445,P25446,Q59FU8,Q6ICT6	N/A,Fas,FAS,Fas,FAS,TNFRSF6
PF01074	Glycosyl hydrolases family 38 N-terminal domain	467/1292	0.361455	492HB	Mannosidase alpha class 2A member	455/529	0.860113	2.37959	A0A0C4DGL1,A5PKX5,H0YNG5,P27046,P49641,Q16706,Q197W7,Q3TSU5,Q8BRK9,Q9WU23	MAN2A2,MAN2A1,MAN2A2,Man2a1,MAN2A2,MAN2A1,Man2a2,Man2a2,Man2a2,N/A
PF00685	Sulfotransferase domain	2163/5329	0.405892	491CW	Sulfotransferase family	78/81	0.962963	2.37246	Q8NCG5	CHST4
PF07686	Immunoglobulin V-set domain	20986/65206	0.321842	48Z1D	SH3 domain binding	455/596	0.763423	2.37205	A0A0A6YXN8,A0A0A6YYP6,A8K9N0,B4DP97,B7ZNT3,D3DVW8,D3DVW9,E9PZC9,E9PZD0,K7N6K7,O00241,P78324,P97797,Q1AN90,Q2M4I8,Q3U390,Q5TFQ8,Q6F5F0,Q6F5F2,Q6P6I8,Q76CT6,Q8BFX8,Q9P1W8	Sirpb1b,Sirpb1a,N/A,N/A,Sirpb1,SIRPG,PTPNS1,Sirpb1c,Sirpb1c,Sirpb1c,SIRPB1,SIRPA,Sirpa,Sirpb1c,Ptpns1,Sirpb1b,SIRPB1,Sirpb1a,Sirpb1a,Sirpa,Sirpb1c,Sirpb1c,SIRPG
PF19028	Spondin-like TSP1 domain	385/1101	0.349682	493DC	angiogenesis	193/233	0.828326	2.3688	E9PWD2,E9QNR5,Q69ZU6,Q9UPZ6	Thsd7a,Thsd7a,Thsd7a,THSD7A
PF02263	Guanylate-binding protein, N-terminal domain	850/2191	0.387951	4905P	endoplasmic reticulum tubular network membrane organization	248/270	0.918519	2.36762	A0A0S2Z5A2,A0A0S2Z5B0,A0A804HLC1,G3V334,Q53F53,Q6IAK1,Q6PGE9,Q8BH66,Q8WXF7	ATL1,ATL1,ATL1,ATL1,N/A,SPG3A,Atl1,Atl1,ATL1
PF01462	Leucine rich repeat N-terminal domain	1628/4041	0.402871	491IF	BDNF NT-3 growth factors	197/207	0.951691	2.36227	A0A024R230,A0A8I5KPC6,A0A8I5KR47,A0A8I5KUH9,A0A8I5KUV8,A0A8I5KVH8,A0A8I5QKP8,Q16620,Q548C2,Q5VWE5	NTRK2,NTRK2,NTRK2,NTRK2,NTRK2,NTRK2,NTRK2,NTRK2,NTRK2,NTRK2
PF07645	Calcium-binding EGF domain	6027/17311	0.34816	48ZVM	epithelial cell apoptotic process involved in palatal shelf morphogenesis	133/162	0.820988	2.35807	Q9QYE5,Q9Y219	Jag2,JAG2
PF01462	Leucine rich repeat N-terminal domain	1628/4041	0.402871	492WV	leucine rich repeat containing 3B	75/79	0.949367	2.35651	A1LNH5,Q543Z7,Q8VCH9,Q96PB8	LRRC3B,Lrrc3b,Lrrc3b,LRRC3B
PF02893	GRAM domain	1796/5085	0.353196	48WZ1	GRAM domain containing 1C	89/107	0.831776	2.355	Q8IYS0	GRAMD1C
PF07686	Immunoglobulin V-set domain	20986/65206	0.321842	498QE	Sialic acid binding Ig-like lectin 6	25/33	0.757576	2.35388	A0A024R4K4,O43699	SIGLEC6,SIGLEC6
PF01391	Collagen triple helix repeat (20 copies)	1617/14641	0.110443	48UYQ	protein homotrimerization	33/127	0.259843	2.35272	Q86Y22,Q8K4G2	COL23A1,Col23a1
PF07645	Calcium-binding EGF domain	6027/17311	0.34816	48V78	iodide peroxidase activity	104/127	0.818898	2.35207	A0A0G2JP53,A0A0G2JR31,A0A0G2JR90,A0A0G2JRX3,A0A0G2JRZ1,A0M8X1,H7C1F5,P07202,P35419,Q502Y3,Q53QT2	TPO,TPO,TPO,TPO,TPO,TPO,TPO,TPO,Tpo,TPO,TPO
PF01462	Leucine rich repeat N-terminal domain	1628/4041	0.402871	493GI	Leucine-rich repeats and transmembrane domains 2	90/95	0.947368	2.35155	Q8BGX3,Q8N967	Lrtm2,LRTM2
PF07686	Immunoglobulin V-set domain	20986/65206	0.321842	48Z1Y	Sialic acid binding Ig-like lectin 1, sialoadhesin	115/152	0.756579	2.35078	A5D8Z7,G3X8X6,Q62230,Q9BZZ2	SIGLEC1,Siglec1,Siglec1,SIGLEC1
PF00755	Choline/Carnitine o-acyltransferase	819/2155	0.380046	48YBJ	Belongs to the carnitine choline acetyltransferase family	366/410	0.892683	2.34888	A0A024R5F4,A0A494BAC7,A0A494BAD3,A8ASF5,B2RAQ8,P50416,P97742,Q3UGT1,Q7TQD5	CPT1A,Cpt1a,Cpt1a,Cpt1a,N/A,CPT1A,Cpt1a,Cpt1a,Cpt1a
PF07748	Glycosyl hydrolases family 38 C-terminal domain	444/1258	0.352941	492HB	Mannosidase alpha class 2A member	435/525	0.828571	2.34762	A5PKX5,H0YNG5,P27046,P49641,Q16706,Q197W7,Q8BRK9	MAN2A1,MAN2A2,Man2a1,MAN2A2,MAN2A1,Man2a2,Man2a2
PF00085	Thioredoxin	1365/5356	0.254854	48ZCM	Thioredoxin domain-containing protein 11	120/201	0.597015	2.34257	D3YU69,D6RHA0,Q3TWZ5,Q3U024,Q3U194,Q3U1N6,Q6PKC3,Q8K2W3	Txndc11,Txndc11,Txndc11,Txndc11,Txndc11,Txndc11,TXNDC11,Txndc11
PF03782	AMOP domain	145/448	0.323661	49303	Sushi domain-containing protein	134/177	0.757062	2.33906	A0A140VJW3,Q9DBX3,Q9UGT4	SUSD2,Susd2,SUSD2
PF01433	Peptidase family M1 domain	1098/2809	0.390886	49124	angiotensin maturation	199/218	0.912844	2.33532	B0BCY7,B0BCY8,B0BCY9,B0BCZ0,B0BCZ1,B0BCZ2,B0BCZ3,B0BCZ4,B0BCZ5,B0BCZ6,B0BCZ7,B2R8K9,P16406,Q07075,Q52JJ6	ENPEP,ENPEP,ENPEP,ENPEP,ENPEP,ENPEP,ENPEP,ENPEP,ENPEP,ENPEP,ENPEP,N/A,Enpep,ENPEP,Enpep
PF01462	Leucine rich repeat N-terminal domain	1628/4041	0.402871	4977Q	trophoblast glycoprotein	62/66	0.939394	2.33175	Q13641,Q9Z0L0	TPBG,Tpbg
PF09261	Alpha mannosidase middle domain	447/1219	0.366694	492HB	Mannosidase alpha class 2A member	438/514	0.85214	2.32385	A0A0C4DGL1,A5PKX5,H0YNG5,P27046,P49641,Q16706,Q197W7,Q8BRK9,Q9WU23	MAN2A2,MAN2A1,MAN2A2,Man2a1,MAN2A2,MAN2A1,Man2a2,Man2a2,N/A
PF00128	Alpha amylase, catalytic domain	417/1071	0.389356	48WEU	Solute carrier family 3 (amino acid transporter heavy chain), member 1	171/189	0.904762	2.32374	A0A087X0R9,A0A0S2Z4E1,B2R7X8,B3KRN1,B8ZZK1,O55093,Q07837,Q91WV7	SLC3A1,SLC3A1,N/A,N/A,SLC3A1,Slc3a1,SLC3A1,Slc3a1
PF00326	Prolyl oligopeptidase family	1027/2679	0.383352	48Y0I	dipeptidyl aminopeptidase-like protein 6	406/456	0.890351	2.32254	A7E2E4,B7Z299,E9PDL2,E9PF59,E9PWX1,P42658,Q3TY19,Q5U4C2,Q80VM5,Q9Z218	DPP6,N/A,DPP6,DPP6,Dpp6,DPP6,Dpp6,Dpp6,Dpp6,Dpp6
PF13639	Ring finger domain	3183/8223	0.387085	498KY	E3 ubiquitin-protein ligase	62/69	0.898551	2.32133	A0A024QZW5,Q8C432,Q8N6D2	RNF182,Rnf182,RNF182
PF07686	Immunoglobulin V-set domain	20986/65206	0.321842	48Y2B	negative regulation of activated T cell proliferation	903/1210	0.746281	2.31878	A0A024QZZ1,A0A024R038,A0A024R042,A0A0G2JJ84,A4QPC6,A8K4B5,A8K547,A8K6Q7,B2R753,B2RUE4,B4DQ62,B9EJ60,C9JUV8,E9PJE9,F8WBA1,I7HIQ7,J3QP12,O00478,O00481,P78409,P78410,Q13410,Q3UM26,Q3UQC0,Q4VAN1,Q4VAN2,Q53FI5,Q53FK5,Q62556,Q7KYR7,Q7TST0,Q8WVV5	BTN3A2,BTN2A2,BTN3A3,BTNL2,Btn2a2,N/A,N/A,N/A,N/A,Btnl2,N/A,Btn2a2,BTN3A3,BTN3A2,BTNL2,Btn2a2,Btnl2,BTN3A3,BTN3A1,BT3.3,BTN3A2,BTN1A1,Btn1a1,Btn1a1,BTN1A1,BTN1A1,N/A,N/A,Btn1a1,BTN2A1,Btnl1,BTN2A2
PF02893	GRAM domain	1796/5085	0.353196	48WUZ	Domain of unknown function (DUF4782)	242/296	0.817568	2.31477	B3KUH3,F8WJ74,M0QZ12,Q8VEF1,Q96CP6	N/A,Gramd1a,GRAMD1A,Gramd1a,GRAMD1A
PF00685	Sulfotransferase domain	2163/5329	0.405892	48YXY	sulfotransferase 7	73/78	0.935897	2.30578	Q9EP78,Q9NS84	Chst7,CHST7
PF00084	Sushi repeat (SCR repeat)	4487/11790	0.380577	4981I	interleukin-2 receptor activity	57/65	0.876923	2.3042	A2N4P8,B2R9M9,P01589,P01590,Q3TAS1,Q53FH4,Q544I2,Q5W006,Q8C2H9	IL2R,N/A,IL2RA,Il2ra,Il2ra,N/A,Il2ra,IL2RA,Il2ra
PF07645	Calcium-binding EGF domain	6027/17311	0.34816	48WNX	alpha-2 macroglobulin receptor activity	328/409	0.801956	2.30341	A0A0R4J0I9,A2API5,F6YDG9,Q07954,Q59EV4,Q59FG2,Q91ZX7,Q9JI18,Q9NZR2	Lrp1,Lrp1b,Lrp1b,LRP1,N/A,N/A,Lrp1,Lrp1b,LRP1B
PF14992	TMCO5 family	106/308	0.344156	491X0	TMCO5 family	57/72	0.791667	2.30031	J3KNC3,Q9DA21	SMCO2,Smco2
PF00084	Sushi repeat (SCR repeat)	4487/11790	0.380577	48XDM	carbohydrate binding	461/527	0.874763	2.29852	A0A024R8Y9,A0A0S2Z509,B2R785,B2RAJ1,P16109,P16581,Q00690,Q01102,Q3U5F6,Q3UWM1,Q5R341,Q5R342,Q5R345,Q5TI72,Q5TI73,Q5TI74,Q5TI75,Q6NUL9,Q6ULR7	SELP,SELP,N/A,N/A,SELP,SELE,Sele,Selp,Sele,Selp,SELP,SELP,SELP,SELE,SELE,SELE,SELE,SELP,N/A
PF00053	Laminin EGF domain	2225/7404	0.300513	48W85	maintenance of animal organ identity	102/148	0.689189	2.29337	A0A0K1P7S2,O75445,Q2QI47	N/A,USH2A,Ush2A
PF01483	Proprotein convertase P-domain	572/1522	0.375821	491Z0	Furin, paired basic amino acid cleaving enzyme	216/251	0.860558	2.28981	A0A024RC70,A0A7P0T8U2,P09958,P23188	FURIN,FURIN,FURIN,Furin
PF00685	Sulfotransferase domain	2163/5329	0.405892	48V74	Bifunctional heparan sulfate N-deacetylase N-sulfotransferase	184/198	0.929293	2.28951	P52849,P52850,S4R438	NDST2,Ndst2,N/A
PF07686	Immunoglobulin V-set domain	20986/65206	0.321842	499MB	Immunoglobulin V-set domain	28/38	0.736842	2.28946	A0A077K8V5,A0A077KA19,E9Q573	Cd200l1,Cd200l2,Cd200l1
PF07859	alpha/beta hydrolase fold	475/1260	0.376984	490HG	triglyceride lipase activity	130/151	0.860927	2.28372	C9K0E9,P22760,Q99PG0	AADAC,AADAC,Aadac
PF07645	Calcium-binding EGF domain	6027/17311	0.34816	48V3W	neurogenic locus notch homolog protein	194/244	0.795082	2.28367	O35516,Q04721	Notch2,NOTCH2
PF01433	Peptidase family M1 domain	1098/2809	0.390886	493AI	aminopeptidase	337/378	0.891534	2.2808	A0A024RC61,P15144,P97449,Q3UP74,Q59E93	ANPEP,ANPEP,Anpep,Anpep,N/A
PF07303	Occludin homology domain	499/1190	0.419328	48YAH	sensory perception of sound	215/225	0.955556	2.27878	A0A0G2JN23,A0A0G2JQ38,A1BQX2,A1BQX3,A1BQX4,A1BQX5,D6RA09,Q3UZP0,Q8N4S9	MARVELD2,MARVELD2,MARVELD2,Marveld2,Marveld2,Marveld2,MARVELD2,Marveld2,MARVELD2
PF02893	GRAM domain	1796/5085	0.353196	4937E	domain in glucosyltransferases, myotubularins and other putative membrane-associated proteins	152/189	0.804233	2.27702	Q3V3G7,Q8IUY3	Gramd2a,GRAMD2A
PF07686	Immunoglobulin V-set domain	20986/65206	0.321842	493IA	adaptive immune response	153/209	0.732057	2.27459	A0A0X9R4E0,A0A0X9RAD7,A8K632,B2R7S9,P42081,P42082,Q3T9F8,Q3TDR5,Q549Q9,Q61238,Q64381,Q91YV7	CD86,Cd86,N/A,N/A,CD86,Cd86,Cd86,Cd86,Cd86,Cd86,B7-2,Cd86
PF07303	Occludin homology domain	499/1190	0.419328	492GC	bicellular tight junction assembly	185/194	0.953608	2.27414	A0A0G2JMZ8,A8K3T2,B2RS24,E0CZ73,Q16625,Q3UKZ5,Q61146	OCLN,N/A,Ocln,Ocln,OCLN,Ocln,Ocln
PF13802	Galactose mutarotase-like	386/1068	0.361423	48WN7	vacuolar sequestering	234/285	0.821053	2.27172	A0A024R8Q1,B7Z5V6,P10253,P70699	GAA,N/A,GAA,Gaa
PF01462	Leucine rich repeat N-terminal domain	1628/4041	0.402871	48WTB	follicle-stimulating hormone receptor activity	126/138	0.913043	2.26634	A0A1D5RMN4,B2RQM3,P23945,P35378	FSHR,Fshr,FSHR,Fshr
PF00084	Sushi repeat (SCR repeat)	4487/11790	0.380577	497MG	Interleukin-15 receptor subunit alpha	75/87	0.862069	2.26516	Q60819	Il15ra
PF00144	Beta-lactamase	99/326	0.303681	490UJ	beta-lactamase-like 1	61/89	0.685393	2.25695	H0Y608,S4R213	LACTBL1,Lactbl1
PF07686	Immunoglobulin V-set domain	20986/65206	0.321842	49BXC	Immunoglobulin V-set domain	21/29	0.724138	2.24998	P40198	CEACAM3
PF07686	Immunoglobulin V-set domain	20986/65206	0.321842	49035	V-set domain containing T cell activation inhibitor 1	105/145	0.724138	2.24998	Q5T2L0,Q7TSP5,Q7Z7D3	VTCN1,Vtcn1,VTCN1
PF00100	Zona pellucida-like domain	1619/3863	0.419104	498XS	transforming growth factor beta receptor activity, type III	213/226	0.942478	2.24879	A0A0A8KWK3,A0A0R4J097,F6VPT9,O88393,Q03167	TGFBR3,Tgfbr3,Tgfbr3,Tgfbr3,TGFBR3
PF07686	Immunoglobulin V-set domain	20986/65206	0.321842	4900F	cell surface glycoprotein CD200 receptor	86/119	0.722689	2.24548	H3BJX3,Q6XJV4,Q6XJV6,Q8BTP3,Q9ES57	Cd200r4,Cd200r4,Cd200r1l,Cd200r5,Cd200r1
PF00100	Zona pellucida-like domain	1619/3863	0.419104	48VH2	Zona pellucida-like	132/141	0.93617	2.23374	Q8BGZ8,Q8TCW7	Zpld1,ZPLD1
PF07648	Kazal-type serine protease inhibitor domain	2172/5667	0.383272	491SG	negative regulation of integrin biosynthetic process	141/165	0.854545	2.22961	B2RD22,B3KQB7,Q9QYM9,Q9UIK5	N/A,N/A,Tmeff2,TMEFF2
PF00100	Zona pellucida-like domain	1619/3863	0.419104	495ZQ	endoglin	138/148	0.932432	2.22482	A0A024R878,A8K2X4,B4DTC8,B4DYI8,B7Z6Y5,F5GX88,F7A1B4,F7BZW0,P17813,Q3UAM9,Q53G87,Q5IRN0,Q5T9B9,Q63961,Q96CG0	ENG,N/A,N/A,N/A,N/A,ENG,Eng,Eng,ENG,Eng,N/A,Eng,ENG,Eng,ENG
PF17900	Peptidase M1 N-terminal domain	1125/2623	0.428898	494ZW	metalloaminopeptidase activity	205/215	0.953488	2.22311	B2RAK1,Q6NY09,Q8BZ14,Q8C129,Q9UIQ6	N/A,Lnpep,Lnpep,Lnpep,LNPEP
PF00100	Zona pellucida-like domain	1619/3863	0.419104	49NRI	single fertilization	54/58	0.931034	2.22149	P60852,Q059L1,Q62005,Q6NVU7,V9HWI9	ZP1,Zp1,Zp1,ZP1,HEL163
PF00755	Choline/Carnitine o-acyltransferase	819/2155	0.380046	490G2	Belongs to the carnitine choline acetyltransferase family	219/260	0.842308	2.21633	A0A024R4W7,A5PLL0,A8K5K1,Q3UIM5,Q53FV7,Q924X2,Q92523	hCG_2044796,CPT1B,N/A,Cpt1b,N/A,Cpt1b,CPT1B
PF00881	Nitroreductase family	55/194	0.283505	49M00	Iodotyrosine	27/43	0.627907	2.2148	C9JXJ9,F6VN83	IYD,IYD
PF00084	Sushi repeat (SCR repeat)	4487/11790	0.380577	48YYF	regulation of complement activation, alternative pathway	143/170	0.841176	2.21027	A0A7P0T864,A0A7P0Z457,A5YM74,B3KTY0,B7Z369,B7Z469,Q5VX71,Q8BH32,V9GYN8,V9GZ49	SUSD4,SUSD4,SUSD4,N/A,SUSD4,N/A,SUSD4,Susd4,SUSD4,SUSD4
PF01483	Proprotein convertase P-domain	572/1522	0.375821	48WZ7	protein processing	155/187	0.828877	2.20551	Q16549,Q3U920,Q61139	PCSK7,Pcsk7,Pcsk7
PF00100	Zona pellucida-like domain	1619/3863	0.419104	491WE	uromodulin-like 1	143/155	0.922581	2.20132	A3KMM6,Q5DID0,Q5DID3,Q8BYD5	Umodl1,UMODL1,Umodl1,Umodl1
PF00657	GDSL-like Lipase/Acylhydrolase	138/363	0.380165	48W0R	retinyl-palmitate esterase activity	127/152	0.835526	2.1978	B2RWP8,H7BYX7,H7C1D3,Q3TTY0,Q6P1J6,Q8K255	PLB1,PLB1,PLB1,Plb1,PLB1,Plb1
PF00084	Sushi repeat (SCR repeat)	4487/11790	0.380577	48V78	iodide peroxidase activity	147/176	0.835227	2.19464	A0A0G2JNN7,A0A0G2JP53,A0A0G2JR31,A0A0G2JR79,A0A0G2JR90,A0A0G2JRX3,A0A0G2JRZ1,A0A0G2JS21,A0M8X1,H0Y6H4,H7C1F5,H7C5B6,P07202,P35419,Q502Y3,Q53QT2,Q59GZ9	TPO,TPO,TPO,TPO,TPO,TPO,TPO,TPO,TPO,TPO,TPO,TPO,TPO,Tpo,TPO,TPO,N/A
PF07686	Immunoglobulin V-set domain	20986/65206	0.321842	48VKI	negative regulation of MyD88-dependent toll-like receptor signaling pathway	348/493	0.705882	2.19326	A0A0R3P9D2,A0A1C9ZQ14,A2A6Z2,A2A7W0,A2A7W1,A8K4G0,B4DQD2,J3KS52,Q3U497,Q6SJQ0,Q6SJQ5,Q6SJQ7,Q8TDQ1,Q9UGN4	Cd300lb,Cd300lf,Cd300lf,Cd300ld2,Cd300ld4,CD300LB,N/A,CD300LF,Cd300lb,Cd300a,Cd300ld3,Cd300lf,CD300LF,CD300A
PF17900	Peptidase M1 N-terminal domain	1125/2623	0.428898	49124	angiotensin maturation	199/212	0.938679	2.18858	B0BCY7,B0BCY8,B0BCY9,B0BCZ0,B0BCZ1,B0BCZ2,B0BCZ3,B0BCZ4,B0BCZ5,B0BCZ6,B0BCZ7,B2R8K9,P16406,Q07075,Q52JJ6	ENPEP,ENPEP,ENPEP,ENPEP,ENPEP,ENPEP,ENPEP,ENPEP,ENPEP,ENPEP,ENPEP,N/A,Enpep,ENPEP,Enpep
PF00040	Fibronectin type II domain	1332/3041	0.438014	48ZMI	mannose binding	224/234	0.957265	2.18547	B7ZWC4,B9EKB8,P11717,Q07113,Q59EZ3,Q7TMR1,Q80VF2,Q8C2F9,Q8C6V9,Q8K0J1	Igf2r,Igf2r,IGF2R,Igf2r,N/A,Igf2r,Igf2r,Igf2r,Igf2r,Igf2r
PF16470	Peptidase S8 pro-domain	520/1363	0.381511	491Z0	Furin, paired basic amino acid cleaving enzyme	208/250	0.832	2.1808	A0A024RC70,A0A7P0T8U2,P09958,P23188	FURIN,FURIN,FURIN,Furin
PF07686	Immunoglobulin V-set domain	20986/65206	0.321842	497EF	Selection and upkeep of intraepithelial T-cells protein	14/20	0.7	2.17498	A0A0B4J1K7,A7XV04,A7XV07,M9MMK3	Skint7,Skint7,Skint8,Skint8
PF00685	Sulfotransferase domain	2163/5329	0.405892	491W6	[heparan sulfate]-glucosamine N-sulfotransferase activity	218/247	0.882591	2.17445	A8K8T3,P52848,Q3UHN9	N/A,NDST1,Ndst1
PF00685	Sulfotransferase domain	2163/5329	0.405892	48Z0X	N-acetylglucosamine 6-O-sulfotransferase activity	126/143	0.881119	2.17082	A0A1I9LHJ0,A0A1I9LHJ1,A0A1I9LHJ2,Q9GZS9,Q9GZX3,Q9QUP4	CHST6,CHST6,CHST6,CHST5,CHST6,Chst5
PF01179	Copper amine oxidase, enzyme domain	276/634	0.435331	49N06	tryptamine:oxygen oxidoreductase (deaminating) activity	34/36	0.944444	2.16948	A2A4I9,O75106,Q812C9	Aoc2,AOC2,Aoc2
PF00008	EGF-like domain	6953/15071	0.46135	49BVV	Pro-neuregulin-4, membrane-bound isoform	13/13	1	2.16755	H3BP63,Q0P6N6,Q8WWG1	NRG4,NRG4,NRG4
PF00008	EGF-like domain	6953/15071	0.46135	4979S	negative regulation of elastin biosynthetic process	84/84	1	2.16755	Q06186,Q53H93,Q5FW64,Q99075	Hbegf,N/A,Hbegf,HBEGF
PF00008	EGF-like domain	6953/15071	0.46135	495FR	Meprin A	45607	1	2.16755	Q61847	Mep1b
PF00008	EGF-like domain	6953/15071	0.46135	491X9	epidermal growth factor receptor binding	60/60	1	2.16755	Q05928,Q3TP84,Q543J8	Btc,Btc,Btc
PF00008	EGF-like domain	6953/15071	0.46135	490XP	Vasorin b	50/50	1	2.16755	Q6EMK4,Q9CZT5	VASN,Vasn
PF01463	Leucine rich repeat C-terminal domain	959/2074	0.462392	49834	Trophoblast glycoprotein-like	17/17	1	2.16267	Q8C013	Tpbgl
PF01463	Leucine rich repeat C-terminal domain	959/2074	0.462392	4903V	Fibronectin leucine rich transmembrane protein 2	71/71	1	2.16267	B3KPR2,O43155,Q3UVS6,Q8BLU0	N/A,FLRT2,Flrt2,Flrt2
PF00685	Sulfotransferase domain	2163/5329	0.405892	4945V	heparan sulfate (glucosamine) 3-O-sulfotransferase 5	93/106	0.877358	2.16155	B2RXW6,Q8BSL4,Q8IZT8	Hs3st5,Hs3st5,HS3ST5
PF07686	Immunoglobulin V-set domain	20986/65206	0.321842	492Y3	Immunoglobulin V-set domain	66/95	0.694737	2.15863	B3KTG0,Q5JXA9	N/A,SIRPB2
PF00084	Sushi repeat (SCR repeat)	4487/11790	0.380577	4920E	CUB and sushi	243/296	0.820946	2.15711	E9PWJ0,F6TRD7,H7BXX0,Q3TS81,Q7Z407,Q80T79	Csmd3,Csmd3,CSMD3,Csmd3,CSMD3,Csmd3
PF00008	EGF-like domain	6953/15071	0.46135	491T9	homophilic cell adhesion via plasma membrane adhesion molecules	151/152	0.993421	2.15329	G5EA25	FAT3
PF00008	EGF-like domain	6953/15071	0.46135	494B3	epithelial cell migration	106/107	0.990654	2.1473	H0YBK2,Q5F226,Q5W9G8,Q6PIA2,Q75QY0,Q9NYQ8	FAT2,Fat2,KIAA0811,FAT2,KIAA0811,FAT2
PF03807	NADP oxidoreductase coenzyme F420-dependent	594/1280	0.464062	48ZP1	metalloreductase	200/201	0.995025	2.14416	A0A0R4J1G9,A1P3F0,B8ZZX6,D3YTP0,E9QN92,Q658P3,Q8CI59	Steap3,STEAP3,STEAP3,Steap3,Steap3,STEAP3,Steap3
PF12146	Serine aminopeptidase, S33	289/1071	0.269841	48Z5F	phosphatidylserine catabolic process	181/313	0.578275	2.14302	D6RFU2,Q8N2K0,Q99LR1	Abhd12,ABHD12,Abhd12
PF01463	Leucine rich repeat C-terminal domain	959/2074	0.462392	494NT	otolith morphogenesis	199/201	0.99005	2.14115	B7ZP45,P70193,Q5XWD3,Q96JA1	Lrig1,Lrig1,LRIG1,LRIG1
PF19028	Spondin-like TSP1 domain	385/1101	0.349682	497TK	Thrombospondin type 1 repeats	134/179	0.748603	2.14081	Q6P4U0,Q9C0I4	Thsd7b,THSD7B
PF01462	Leucine rich repeat N-terminal domain	1628/4041	0.402871	48ZME	Leucine-rich repeats, typical (most populated) subfamily	25/29	0.862069	2.13982	A0A024R5J7,Q14392	LRRC32,LRRC32
PF01463	Leucine rich repeat C-terminal domain	959/2074	0.462392	490SM	toll-like receptor 6 signaling pathway	187/189	0.989418	2.13978	A8KAB7,B2R933,B6CH37,B6CH42,B6CH44,B6CH45,B6RFS7,D1CS34,D1CS36,D1CS38,D1CS42,D1CS43,D1CS44,D1CS91,D1CS92,D1CS93,D1CS96,D1CS97,D1CS98,D1CS99,D1CSA0,Q15399,Q5FWG5,Q6FI64,Q9Y2C9	N/A,N/A,TLR6,TLR6,TLR6,TLR6,TLR6,TLR1,TLR1,TLR1,TLR1,TLR1,TLR1,TLR6,TLR6,TLR6,TLR6,TLR6,TLR6,TLR6,TLR6,TLR1,TLR1,TLR1,TLR6
PF00008	EGF-like domain	6953/15071	0.46135	496AD	Laminin G domain	372/377	0.986737	2.13881	A0A087WRT4,A0A1L1SQU7,F2Z4A3,Q14517,Q497H5,Q80VA2,Q80XT9,Q9QXA3	Fat1,Fat1,Fat1,FAT1,Fat1,Fat1,Fat1,Fat1
PF00008	EGF-like domain	6953/15071	0.46135	491S3	metalloendopeptidase activity	147/149	0.986577	2.13846	A0A0R4J043,B7ZL91,P28825,Q16819,Q3UWD0	Mep1a,MEP1A,Mep1a,MEP1A,Mep1a
PF17900	Peptidase M1 N-terminal domain	1125/2623	0.428898	493AI	aminopeptidase	340/371	0.916442	2.13674	A0A024RC61,P15144,P97449,Q3UP74,Q59E93	ANPEP,ANPEP,Anpep,Anpep,N/A
PF00084	Sushi repeat (SCR repeat)	4487/11790	0.380577	48ZWZ	CUB and sushi	226/278	0.81295	2.1361	E5RIG2,F8W9C3,H7BXU2,Q59FF8,Q5DTU1,Q923L3,Q96PZ7	CSMD1,CSMD1,CSMD1,N/A,Csmd1,Csmd1,CSMD1
PF03807	NADP oxidoreductase coenzyme F420-dependent	594/1280	0.464062	4906Y	cupric reductase activity	198/200	0.99	2.13333	C9JS50,Q687X5,Q923B6	STEAP4,STEAP4,Steap4
PF07645	Calcium-binding EGF domain	6027/17311	0.34816	495WY	cysteine-rich with EGF-like	124/167	0.742515	2.13268	A0A024R2G1,A0A669KAV0,A0A804HKD9,A0A8C8KJP3,A8C1T7,Q91XD7,Q96HD1	CRELD1,CRELD1,CRELD1,CRELD1,Creld1,Creld1,CRELD1
PF00040	Fibronectin type II domain	1332/3041	0.438014	493D4	lymphocyte antigen 75	226/242	0.933884	2.13209	A2AW86,O60449,Q60767	Ly75,LY75,Ly75
PF01463	Leucine rich repeat C-terminal domain	959/2074	0.462392	4934R	negative regulation of axon regeneration	130/132	0.984848	2.1299	B2RRI5,O94898,Q52KR2	Lrig2,LRIG2,Lrig2
PF19309	Frem protein N-terminal domain	216/525	0.411429	494KV	Extracellular matrix protein	177/202	0.876238	2.12974	Q1XGY5,Q5SZK8,Q6NVD0	Frem2,FREM2,Frem2
PF01463	Leucine rich repeat C-terminal domain	959/2074	0.462392	497CK	toll-like receptor 2 signaling pathway	59/60	0.983333	2.12662	A0A0S2Z4S4,B3KWR9,O60603	TLR2,N/A,TLR2
PF01463	Leucine rich repeat C-terminal domain	959/2074	0.462392	4949T	TLR4 interactor with	57/58	0.982759	2.12538	Q7L0X0,Q9DBY4	TRIL,Tril
PF00970	Oxidoreductase FAD-binding domain	151/930	0.162366	48XU4	cytochrome-b5 reductase activity, acting on NAD(P)H	59/171	0.345029	2.12501	Q59GV9	N/A
PF00531	Death domain	2320/6943	0.33415	48ZU3	Death domain	117/165	0.709091	2.12208	A0A3B3ISD9,Q93038	TNFRSF25,TNFRSF25
PF07686	Immunoglobulin V-set domain	20986/65206	0.321842	495KY	coreceptor activity	86/126	0.68254	2.12073	A0N0P2,P33681,Q00609,Q3U4B5,Q549R2,Q9R1Z9	CD80,CD80,Cd80,Cd80,Cd80,Cd80
PF00754	F5/8 type C domain	2652/5825	0.455279	491IG	protein tyrosine kinase collagen receptor activity	190/197	0.964467	2.11841	A0A024R906,Q16832,Q62371,Q6MZT2	DDR2,DDR2,Ddr2,DKFZp686D1354
PF00008	EGF-like domain	6953/15071	0.46135	4905D	Notch ligand involved in the mediation of Notch signaling	161/165	0.975758	2.11501	B2R9L8,Q9JI71,Q9NR61	N/A,Dll4,DLL4
PF08238	Sel1 repeat	534/1263	0.422803	4923X	triglyceride metabolic process	209/234	0.893162	2.11248	J3QJX3,Q3ZCU6,Q5DTL8,Q6GTY4,Q6PFR3,Q80YC0,Q9UBV2,Q9Z2G6	Sel1l,SEL1L,Sel1l,Sel1l,Sel1l,Sel1l,SEL1L,Sel1l
PF01463	Leucine rich repeat C-terminal domain	959/2074	0.462392	4977Q	trophoblast glycoprotein	38/39	0.974359	2.10722	Q13641	TPBG
PF00129	Class I Histocompatibility antigen, domains alpha 1 and 2	17478/46264	0.377788	49795	Class I Histocompatibility antigen, domains alpha 1 and 2	74/93	0.795699	2.1062	F8VQG4,Q31129,Q9XRZ3	H2-T24,H2-T24,H2-T24
PF01463	Leucine rich repeat C-terminal domain	959/2074	0.462392	496ZE	coagulation	37/38	0.973684	2.10576	A0A140GX60,A0A140GX63,B2RR03,P13224,P56400	GP1BB,GP1BB,Gp1bb,GP1BB,Gp1bb
PF01462	Leucine rich repeat N-terminal domain	1628/4041	0.402871	494000000000	intestinal stem cell homeostasis	94/111	0.846847	2.10203	A2ARI4,Q59ER8,Q9BXB1	Lgr4,N/A,LGR4
PF07686	Immunoglobulin V-set domain	20986/65206	0.321842	49AY7	triggering receptor expressed on myeloid cells	71/105	0.67619	2.101	A8K7Z7,Q38L15,Q9JKE2,Q9NP99	N/A,TREM1,Trem1,TREM1
PF03807	NADP oxidoreductase coenzyme F420-dependent	594/1280	0.464062	4947Q	metalloreductase	186/191	0.973822	2.09847	B2RCC7,B2RX33,B3KS24,B5MC02,D3YUM6,D3Z1C4,Q6YPB2,Q8BWB6,Q8NFT2	N/A,Steap2,N/A,STEAP2,Steap2,Steap2,STEAP2,Steap2,STEAP2
PF00008	EGF-like domain	6953/15071	0.46135	4900S	serotonergic neuron axon guidance	212/219	0.968037	2.09827	A0A076N9U7,A0A1L1SUG9,Q5Y190,Q91ZI0,Q9NYQ7	Celsr3,Celsr3,RESDA1,Celsr3,CELSR3
PF00754	F5/8 type C domain	2652/5825	0.455279	4948Z	Discoidin, CUB and LCCL	127/133	0.954887	2.09737	Q8N8Z6	DCBLD1
PF00754	F5/8 type C domain	2652/5825	0.455279	491BB	discoidin, CUB and LCCL	167/175	0.954286	2.09605	B7Z7Y3,Q91ZV3,Q96PD2	N/A,Dcbld2,DCBLD2
PF00008	EGF-like domain	6953/15071	0.46135	490U7	negative regulation of Notch signaling pathway	142/147	0.965986	2.09383	A0A024RD55,H0Y5P1,Q5T3T9,Q6UY11,Q8K1E3	EGFL9,DLK2,DLK2,DLK2,Dlk2
PF07686	Immunoglobulin V-set domain	20986/65206	0.321842	49616	negative regulation of regulatory T cell differentiation	99/147	0.673469	2.09255	P09793,P16410,Q6GR94,Q6GTR6,Q7TMX1	Ctla4,CTLA4,CTLA4,Ctla4,Ctla4
PF02727	Copper amine oxidase, N2 domain	271/567	0.477954	49N06	tryptamine:oxygen oxidoreductase (deaminating) activity	34/34	1	2.09225	A2A4I9,O75106,Q812C9	Aoc2,AOC2,Aoc2
PF00008	EGF-like domain	6953/15071	0.46135	492VH	protein localization involved in establishment of planar polarity	444/460	0.965217	2.09216	A0A2I3BPU9,A0A6I8PRU0,O35161,Q571L9,Q5DU39,Q9HCU4,Q9NYQ6,Q9R0M0	Celsr1,CELSR1,Celsr1,Celsr1,Celsr2,CELSR2,CELSR1,Celsr2
PF00008	EGF-like domain	6953/15071	0.46135	491A2	Notch ligand involved in the mediation of Notch signaling	208/216	0.962963	2.08727	A0A384P5C6,O00548,Q61483	N/A,DLL1,Dll1
PF00084	Sushi repeat (SCR repeat)	4487/11790	0.380577	49303	Sushi domain-containing protein	131/165	0.793939	2.08615	A0A140VJW3,Q9DBX3,Q9UGT4	SUSD2,Susd2,SUSD2
PF00008	EGF-like domain	6953/15071	0.46135	48YZ4	FAT atypical cadherin 4	51/53	0.962264	2.08576	A0A7P0T1I0,B3KU84,Q2PZL6	FAT4,N/A,Fat4
PF00452	Apoptosis regulator proteins, Bcl-2 family	720/1646	0.437424	492TQ	Bcl-2 homologous antagonist killer	104/114	0.912281	2.08558	A0A0S2Z319,A0A0S2Z391,A8K7S8,B3KRK7,B4DEB4,O08734,Q16611,Q5HCI0,Q8NFF3	BAK1,BAK1,N/A,N/A,N/A,Bak1,BAK1,DKFZp686D0345,BAK
PF00755	Choline/Carnitine o-acyltransferase	819/2155	0.380046	496WD	carnitine O-palmitoyltransferase activity	129/163	0.791411	2.08241	A0A024QZE3,A0A024QZI3,A0A1D5RLH1,M0QZ13,Q8BGD5,Q8TCG5	CPT1C,CPT1C,Cpt1c,CPT1C,Cpt1c,CPT1C
PF00685	Sulfotransferase domain	2163/5329	0.405892	48WSV	Bifunctional heparan sulfate N-deacetylase N-sulfotransferase	218/258	0.844961	2.08174	A8K0V5,E9PZJ4,O95803,Q14DQ0,Q9EQH7,Q9EQW8,Q9H3R1	N/A,Ndst3,NDST3,Ndst3,Ndst3,Ndst4,NDST4
PF00008	EGF-like domain	6953/15071	0.46135	48YA9	negative regulation of Notch signaling pathway	233/243	0.958848	2.07835	A0A024R6L1,A8K019,B2R871,B4DNH4,B4YB45,B4YB46,B4YB47,B4YB48,E9PVN3,G3UWU8,P80370,Q09163,Q0H2C6,Q4L136,Q4U3E1,Q925U3,Q969Y6,Q9DAU5	DLK1,N/A,N/A,N/A,Dlk1,Dlk1,Dlk1,Dlk1,Dlk1,Dlk1,DLK1,Dlk1,DLK1,Dlk1,DLK1,Dlk1,DLK1,Dlk1
PF06312	Neurexophilin	361/1172	0.30802	48ZF8	Neurexophilin	133/208	0.639423	2.07591	F5H6W7,Q3U095,Q52KP5,Q6UWF7,Q8N323,Q96DL1	NXPE1,Nxpe2,Nxpe4,NXPE4,NXPE1,NXPE2
PF00452	Apoptosis regulator proteins, Bcl-2 family	720/1646	0.437424	49979	Sertoli cell proliferation	59/65	0.907692	2.07509	H0YJC7,P70345,Q92843	BCL2L2,Bcl2l2,BCL2L2
PF02728	Copper amine oxidase, N3 domain	273/583	0.468268	49N06	tryptamine:oxygen oxidoreductase (deaminating) activity	34/35	0.971429	2.07452	A2A4I9,O75106,Q812C9	Aoc2,AOC2,Aoc2
PF02191	Olfactomedin-like domain	1799/3729	0.482435	496HG	carbohydrate binding	693/694	0.998559	2.06983	A0A0G2JDE3,A0A0G2JDF4,A0A0G2JDK6,A0A0G2JEQ8,A0A0G2JFF5,A0A0G2JFV3,A0A0G2JG66,A0A0G2JGM8,A0A0G2JH16,A0A6I8PIV6,A0A6I8PLG0,A0A6I8PRJ0,A0A6I8PRM6,A0A6I8PRQ0,A0A6I8PTT2,A0A6I8PUE4,A0A8I5KUX3,B1ALU1,B1ALU3,H0Y5C0,O95490,Q8JZZ7	Adgrl2,Adgrl2,Adgrl2,Adgrl2,Adgrl2,Adgrl2,Adgrl2,Adgrl2,Adgrl2,ADGRL2,ADGRL2,ADGRL2,ADGRL2,ADGRL2,ADGRL2,ADGRL2,ADGRL2,ADGRL2,ADGRL2,ADGRL2,ADGRL2,Adgrl2
PF00008	EGF-like domain	6953/15071	0.46135	49668	Heart development protein with EGF-like domains 1	124/130	0.953846	2.06751	A0A338P6D4,E9Q440,E9Q7X6,Q6DFX1,Q9ULI3	Heg1,Heg1,Heg1,Heg1,HEG1
PF00008	EGF-like domain	6953/15071	0.46135	49697	Notch receptor processing	179/188	0.952128	2.06379	A8K0I8,B4E370,B4E399,Q8JZM4,Q8NFT8	N/A,N/A,N/A,Dner,DNER
PF00008	EGF-like domain	6953/15071	0.46135	498XA	oligosaccharide binding	59/62	0.951613	2.06267	Q3TA36,Q3TR50,Q6ULR8	Sell,Sell,N/A
PF00008	EGF-like domain	6953/15071	0.46135	491KR	ErbB-3 class receptor binding	137/144	0.951389	2.06219	A0A140LHD8,A0A140LHN1,A0A140LIK5,A0A140LJC1,A0A494C043,A0A5F8MPM6,A0A5F8MPT8,A0A5F8MQ03,A0A5F8MQ49,B7Z1D7,B9EK51,E5RHP6,E5RIG8,F6RJN6,H0YCP0,Q02297,Q3TD94,Q7RTV8	Nrg1,Nrg1,Nrg1,Nrg1,NRG1,Nrg1,Nrg1,Nrg1,Nrg1,N/A,NRG1,NRG1,NRG1,N/A,NRG1,NRG1,Nrg1,NRG1
PF01463	Leucine rich repeat C-terminal domain	959/2074	0.462392	48VMR	positive regulation of synapse assembly	61/64	0.953125	2.06129	Q3TSQ3,Q61809	Lrrn1,Lrrn1
PF07859	alpha/beta hydrolase fold	475/1260	0.376984	496R6	neutral cholesterol ester hydrolase 1	135/174	0.775862	2.05808	A0A0A0MTJ9,H7C046,Q6PIU2,Q8BLF1,Q8BYQ0	NCEH1,NCEH1,NCEH1,Nceh1,Nceh1
PF00193	Extracellular link domain	1167/3065	0.38075	492GD	stabilin 1	159/203	0.783251	2.05713	B3KSK0,E5RKB6,G3X973,Q0PNF2,Q8R4Y4,Q9NY15	N/A,Stab1,Stab1,N/A,Stab1,STAB1
PF01055	Glycosyl hydrolases family 31	759/1655	0.45861	495TR	positive regulation of insulin-like growth factor receptor signaling pathway	133/141	0.943262	2.05678	Q69ZQ1,Q6NSJ0	Myorg,MYORG
PF00008	EGF-like domain	6953/15071	0.46135	495RZ	MAM and LDL-receptor class A domain-containing protein	18/19	0.947368	2.05347	B4DMY1,H0Y3D6,Q5VYJ5	N/A,MALRD1,MALRD1
PF00262	Calreticulin family	398/851	0.467685	491KM	protein binding involved in protein folding	180/188	0.957447	2.0472	A0A140VKG2,A8K454,B4DRG2,O14967,P52194	N/A,N/A,N/A,CLGN,Clgn
PF02191	Olfactomedin-like domain	1799/3729	0.482435	495ZM	Belongs to the G-protein coupled receptor 2 family	329/334	0.98503	2.04179	E9Q3V9,E9Q9Q9,H7BX15,O94910,Q80TR1	Adgrl1,Adgrl1,Adgrl1,ADGRL1,Adgrl1
PF07686	Immunoglobulin V-set domain	20986/65206	0.321842	495MV	Immunoglobulin V-set domain	189/288	0.65625	2.03905	C9J7D0,H7C523,Q9UM44	HHLA2,HHLA2,HHLA2
PF02191	Olfactomedin-like domain	1799/3729	0.482435	48YXP	synapse assembly	590/600	0.983333	2.03827	A0A804HKL8,D3YTW7,D3YU23,D3YVT9,D3YWB1,D3YWR3,D3Z3G4,D3Z3X6,D3Z4S7,D3Z4V0,D3Z593,D3Z5M6,D3Z634,D3Z6H7,D3Z6H9,D3Z6J2,E7EMR3,E7EN28,E7ENK1,E7ES20,E7ESV6,E7ETE3,E7EUP0,E7EUW2,E7EVD6,E7EW95,E7EX52,E9PBG4,K3W4M8,Q80TS3,Q9HAR2	ADGRL3,Adgrl3,Adgrl3,Adgrl3,Adgrl3,Adgrl3,Adgrl3,Adgrl3,Adgrl3,Adgrl3,Adgrl3,Adgrl3,Adgrl3,Adgrl3,Adgrl3,Adgrl3,ADGRL3,ADGRL3,ADGRL3,ADGRL3,ADGRL3,ADGRL3,ADGRL3,ADGRL3,ADGRL3,ADGRL3,ADGRL3,ADGRL3,Adgrl3,Adgrl3,ADGRL3
PF13517	FG-GAP-like repeat	245/536	0.45709	495X1	neuregulin binding	108/116	0.931034	2.03688	A0A5F8MPB5,Q3TWK2,Q61739,Q6PEE8,Q80ZI8,Q8CC06	Itga6,Itga6,Itga6,Itga6,Itga6,Itga6
PF16470	Peptidase S8 pro-domain	520/1363	0.381511	48WZ7	protein processing	149/192	0.776042	2.03412	Q16549,Q3U920,Q61139	PCSK7,Pcsk7,Pcsk7
PF13855	Leucine rich repeat	14398/29271	0.491886	494ZH	negative regulation of STAT cascade	82/82	1	2.03299	Q53GE4,Q8BZT5,Q9H756	N/A,Lrrc19,LRRC19
PF13855	Leucine rich repeat	14398/29271	0.491886	48XDW	Leucine-rich repeat-containing protein 3C	65/65	1	2.03299	A6NJW4	LRRC3C
PF00008	EGF-like domain	6953/15071	0.46135	495M1	endocardial cushion cell development	254/271	0.937269	2.03158	B2R6U9,P78504,Q3TS72,Q3UVN4,Q4KMR2,Q9QXX0	N/A,JAG1,Jag1,Jag1,JAG1,Jag1
PF00054	Laminin G domain	266/2694	0.0987379	48VXG	Agrin isoform	73/364	0.200549	2.03113	A0A494C0G5,A0A494C1I6,A2ASQ1,Z4YK85	AGRN,AGRN,Agrn,Agrn
PF00452	Apoptosis regulator proteins, Bcl-2 family	720/1646	0.437424	48ZTD	release of matrix enzymes from mitochondria	159/179	0.888268	2.03068	A0A1B0GTA4,Q07813,Q3TXJ7,Q544Z6,Q8K3J2	Bax,Bax,Bax,Bax,Bax
PF00040	Fibronectin type II domain	1332/3041	0.438014	4923X	triglyceride metabolic process	185/209	0.885167	2.02087	Q5DTL8,Q9UBV2,Q9Z2G6	Sel1l,SEL1L,Sel1l
PF13855	Leucine rich repeat	14398/29271	0.491886	493GI	Leucine-rich repeats and transmembrane domains 2	136/137	0.992701	2.01815	Q8BGX3,Q8N967	Lrtm2,LRTM2
PF13855	Leucine rich repeat	14398/29271	0.491886	48VCD	Leucine-rich repeat, immunoglobulin-like and transmembrane domains 2	125/126	0.992063	2.01686	A6NDA9,Q6PFC5	LRIT2,Lrit2
PF13855	Leucine rich repeat	14398/29271	0.491886	491XV	linear vestibuloocular reflex	122/123	0.99187	2.01646	A6H6M2,Q8C110,Q9H5Y7	Slitrk6,Slitrk6,SLITRK6
PF13855	Leucine rich repeat	14398/29271	0.491886	4917Y	volume-sensitive anion channel activity	122/123	0.99187	2.01646	B3KRU1,Q3TI70,Q53GZ4,Q658W7,Q659A9,Q7L1W4,Q8BGR2	N/A,Lrrc8d,N/A,DKFZp666L2010,DKFZp547I0910,LRRC8D,Lrrc8d
PF13855	Leucine rich repeat	14398/29271	0.491886	48YGU	regulation of fibroblast growth factor receptor signaling pathway	119/120	0.991667	2.01605	J3QNQ8,Q3SXY7,W8DXL4	Lrit3,LRIT3,Lrit3
PF13855	Leucine rich repeat	14398/29271	0.491886	48XSE	grooming behavior	119/120	0.991667	2.01605	O94991,Q4QQH1,Q69ZV6,Q810B7	SLITRK5,SLITRK5,Slitrk5,Slitrk5
PF13855	Leucine rich repeat	14398/29271	0.491886	497DA	positive regulation of synapse assembly	108/109	0.990826	2.01434	B2RCC8,Q149A4,Q810B8,Q8IW52	N/A,Slitrk4,Slitrk4,SLITRK4
PF01121	Dephospho-CoA kinase	112/311	0.360129	490EM	dephospho-CoA kinase activity	108/149	0.724832	2.0127	Q6PDP7,Q8BHC4,Q8WVC6	Dcakd,Dcakd,DCAKD
PF10223	Uncharacterized conserved protein (DUF2181)	103/295	0.349153	491KH	Uncharacterized conserved protein (DUF2181)	85/121	0.702479	2.01196	Q8QZW3,Q8WW52	Fam151a,FAM151A
PF13855	Leucine rich repeat	14398/29271	0.491886	496A7	negative regulation of STAT cascade	82/83	0.987952	2.0085	Q68CR7,Q8K0B3	LRRC66,Lrrc66
PF00326	Prolyl oligopeptidase family	1027/2679	0.383352	494V7	potassium channel regulator activity	207/269	0.769517	2.00734	A0A5F8MPK1,B2RCJ8,B4DKB5,D3Z5I7,E9QN98,Q0GLB7,Q0GLB9,Q6NXK7,Q8N608	Dpp10,N/A,DPP10,Dpp10,Dpp10,DPP10,DPP10,Dpp10,DPP10
PF13855	Leucine rich repeat	14398/29271	0.491886	494NT	otolith morphogenesis	226/229	0.9869	2.00636	B7ZP45,P70193,Q5XWD3,Q96JA1	Lrig1,Lrig1,LRIG1,LRIG1
PF00084	Sushi repeat (SCR repeat)	4487/11790	0.380577	49208	single fertilization	257/337	0.762611	2.00383	B2RWQ6,O88174,P15529	Cd46,Cd46,CD46
PF08238	Sel1 repeat	534/1263	0.422803	49M0W	Sel-1 suppressor of lin-12-like 2 (C. elegans)	72/85	0.847059	2.00344	B9EKJ8,Q3V172	Sel1l2,Sel1l2
PF13855	Leucine rich repeat	14398/29271	0.491886	48WT6	G-protein coupled receptor activity	310/315	0.984127	2.00072	A0A087WWV0,A0A0A0MT52,B3KV27,B4DGP2,E9PCA3,Q59H16,Q6R6I7,Q9HBX9	RXFP1,RXFP1,N/A,RXFP1,RXFP1,N/A,Rxfp1,RXFP1
PF13855	Leucine rich repeat	14398/29271	0.491886	498IK	Leucine rich repeat and Ig domain containing 4	61/62	0.983871	2.0002	A0A0R4J0Q7,Q149C3,Q6UY18	Lingo4,Lingo4,LINGO4
PF00754	F5/8 type C domain	2652/5825	0.455279	48V3N	sympathetic neuron projection guidance	403/443	0.909707	1.99813	B7ZL68,O35375,O60462,Q3U5I8,Q7Z3T9,Q8K2T3,Q8QZY7,X5D7M1	NRP2,Nrp2,NRP2,Nrp2,DKFZp686J1169,Nrp2,Nrp2,NRP2
PF01421	Reprolysin (M12B) family zinc metalloprotease	4041/8324	0.485464	48V13	peripheral nervous system axon ensheathment	441/455	0.969231	1.99651	A0A804HHS1,A4FUT9,B3KWN4,D3YUP9,D6QSS8,D6W5P7,F8WAD8,H7C3I4,Q08AL8,Q9P0K1,Q9R1V6	ADAM22,Adam22,N/A,Adam22,Adam22,ADAM22,ADAM22,ADAM22,ADAM22,ADAM22,Adam22
PF13855	Leucine rich repeat	14398/29271	0.491886	494NP	leucine rich repeat containing 3	108/110	0.981818	1.99603	P59034,Q543Z4,Q9BY71	Lrrc3,Lrrc3,LRRC3
PF13855	Leucine rich repeat	14398/29271	0.491886	48WUC	negative regulation of STAT cascade	213/217	0.981567	1.99552	A0A0R4J1T4,B3KV11,B8ZZ84,E9Q8Y9,Q4KMX1,Q6ZT31,Q80XG9,Q86VH4	Lrrtm4,N/A,LRRTM4,Lrrtm4,LRRTM4,N/A,Lrrtm4,LRRTM4
